# Supplementary material for: (E)-3-(4-Chloro­phen­yl)-1-(2,4-dichloro-5-fluoro­phen­yl)prop-2-en-1-one
Source: Acta Crystallogr Sect E Struct Rep Online. 2008 May 3;64(Pt 6):o956–7. doi: 10.1107/S1600536808012178 (PMC2961420; doi:10.1107/S1600536808012178)
Supplement: Supplementary file 2 [file e-64-0o956-Isup2.hkl]

# 
# h,k,l, Fc-squared, Fo-squared, sigma(Fo-squared) and status flag 
# 
data_I
_shelx_title ' patil108a_0m in P2(1)/n (10 New: P21/c' 
_shelx_refln_list_code          4 
_shelx_F_calc_maximum      212.43 
_exptl_crystal_F_000       664.00 
_reflns_d_resolution_high  0.6196 
 
loop_ 
 _symmetry_equiv_pos_as_xyz 
 'x, y, z' 
 '-x, y+1/2, -z+1/2' 
 '-x, -y, -z' 
 'x, -y-1/2, z-1/2' 
 
_cell_length_a     6.8271 
_cell_length_b     3.7832 
_cell_length_c    52.0206 
_cell_angle_alpha  90.000 
_cell_angle_beta   96.100 
_cell_angle_gamma  90.000 
 
_shelx_F_squared_multiplier     1.000 
 
loop_ 
 _refln_index_h 
 _refln_index_k 
 _refln_index_l 
 _refln_F_squared_calc 
 _refln_F_squared_meas 
 _refln_F_squared_sigma 
 _refln_observed_status 
   1   0   0      139.11      134.87      2.12 o 
   2   0   0    10391.83    10390.49    100.03 o 
   3   0   0     1819.12     1807.07     19.30 o 
   4   0   0     2707.68     2625.91     27.64 o 
   5   0   0      271.09      245.49      5.60 o 
   6   0   0       48.45       51.83      3.92 o 
   7   0   0       10.81        6.64      3.05 o 
   8   0   0      382.85      395.07     11.42 o 
   9   0   0        5.06        9.09      5.38 o 
  10   0   0      210.53      198.84     20.75 o 
   1   1   0    13891.40    13726.46     89.62 o 
   2   1   0       81.85       92.37      3.10 o 
   3   1   0     3909.61     3794.43     27.86 o 
   4   1   0      194.16      189.58      3.66 o 
   5   1   0      223.30      211.58      4.87 o 
   6   1   0     2621.76     2537.17     24.48 o 
   7   1   0      504.07      498.29      9.49 o 
   8   1   0       68.69       68.10      5.19 o 
   9   1   0       66.26       66.66      6.65 o 
  10   1   0      105.21      115.58      9.83 o 
   0   2   0     1109.09     1081.19     13.62 o 
   1   2   0     5079.20     5410.93     32.74 o 
   2   2   0     4661.47     4664.85     35.51 o 
   3   2   0      174.88      189.95      4.95 o 
   4   2   0     2776.93     2668.95     23.82 o 
   5   2   0      264.03      261.71      8.37 o 
   6   2   0     1879.92     1836.12     22.04 o 
   7   2   0     1129.97     1135.11     17.00 o 
   8   2   0       80.16       78.13      8.21 o 
   9   2   0      295.18      305.69     14.75 o 
  10   2   0       55.34       58.53      7.73 o 
   1   3   0      814.14      860.55      9.13 o 
   2   3   0      353.99      364.08      5.81 o 
   3   3   0      797.96      779.46     12.72 o 
   4   3   0      458.35      440.11      8.58 o 
   5   3   0     1124.38     1110.18     16.39 o 
   6   3   0       13.84       11.07      3.44 o 
   7   3   0      283.81      308.80     12.67 o 
   8   3   0      661.20      616.19     21.42 o 
   9   3   0        0.53        5.09      6.22 o 
   0   4   0      247.59      247.49      8.54 o 
   1   4   0      369.32      355.21      6.84 o 
   2   4   0      222.67      225.75      7.47 o 
   3   4   0       29.03       36.94      3.98 o 
   4   4   0        5.69       13.74      3.33 o 
   5   4   0      107.74      110.90     10.08 o 
   6   4   0        4.74       31.38      7.98 o 
   7   4   0        4.40       13.21      6.01 o 
   8   4   0       85.34       80.40     10.97 o 
   1   5   0      219.97      227.29     10.11 o 
   2   5   0       87.71       87.09     12.33 o 
   3   5   0       32.99       29.06      6.16 o 
   4   5   0      167.87      166.26     21.23 o 
   5   5   0        4.38        9.57      6.05 o 
   6   5   0        1.27        0.50      5.19 o 
   0   6   0        2.12       22.28     16.80 o 
   1   6   0       14.76       10.07      6.80 o 
   2   6   0        4.57       17.63      7.20 o 
 -10   1   1      113.69      110.89      9.65 o 
  -9   1   1       16.88       11.88      4.47 o 
  -8   1   1      229.49      256.72      8.47 o 
  -7   1   1      149.64      160.22      6.14 o 
  -6   1   1       41.60       53.77      3.77 o 
  -5   1   1      188.16      201.77      4.89 o 
  -4   1   1      118.14      131.68      3.54 o 
  -3   1   1      556.33      614.55      7.31 o 
  -2   1   1      363.57      320.48      4.19 o 
  -1   1   1    24920.18    25234.88    170.44 o 
   0   1   1     5206.72     5438.17     39.72 o 
   1   1   1      175.98      203.09      4.48 o 
   2   1   1      288.02      261.02      4.72 o 
   3   1   1      309.16      369.77      4.87 o 
   4   1   1       86.13       92.87      3.05 o 
   5   1   1      318.80      346.82      7.07 o 
   6   1   1        1.29       13.74      2.50 o 
   7   1   1       52.34       53.44      5.11 o 
   8   1   1       82.79       78.14      5.46 o 
   9   1   1      217.81      215.21     10.19 o 
  10   1   1      342.16      337.83     15.15 o 
 -10   2   1      274.71      309.15     14.57 o 
  -9   2   1        5.02        6.83      5.54 o 
  -8   2   1      696.28      703.83     18.79 o 
  -7   2   1      282.93      293.54      9.03 o 
  -6   2   1        5.99       14.62      3.03 o 
  -5   2   1      994.43      915.28     14.17 o 
  -4   2   1       33.40       34.26      2.74 o 
  -3   2   1     1349.98     1360.80     14.75 o 
  -2   2   1      148.63      168.30      3.96 o 
  -1   2   1       97.68       92.76      2.73 o 
   0   2   1      816.06      791.92      7.47 o 
   1   2   1       80.74       99.48      2.91 o 
   2   2   1      242.64      267.86      5.97 o 
   3   2   1      187.32      205.25      5.09 o 
   4   2   1     1426.45     1391.27     15.07 o 
   5   2   1      930.86      869.79     13.81 o 
   6   2   1      105.83      120.65      5.91 o 
   7   2   1      361.78      364.87     10.01 o 
   8   2   1       49.55       49.41      7.07 o 
   9   2   1       20.56       24.25      6.35 o 
  10   2   1       42.75       55.85      7.85 o 
  -9   3   1      133.23      139.78     16.02 o 
  -8   3   1      164.76      161.44     11.78 o 
  -7   3   1      696.83      709.10     15.96 o 
  -6   3   1       86.91       86.04      5.86 o 
  -5   3   1      171.92      187.74      7.68 o 
  -4   3   1       35.42       53.29      3.77 o 
  -3   3   1        5.05        7.84      2.14 o 
  -2   3   1     1099.97     1152.00     11.82 o 
  -1   3   1       11.54       20.82      2.06 o 
   0   3   1      150.60      172.02      4.26 o 
   1   3   1       33.47       76.49      3.02 o 
   2   3   1      248.30      261.06      4.96 o 
   3   3   1       40.25       53.39      4.10 o 
   4   3   1        6.64       14.37      2.79 o 
   5   3   1        8.07       16.56      3.38 o 
   6   3   1       44.57       39.50      4.54 o 
   7   3   1      139.22      153.32      9.76 o 
   8   3   1       79.79       76.59     11.51 o 
   9   3   1        4.96       13.56      6.31 o 
  -8   4   1      322.06      331.50     19.79 o 
  -7   4   1      165.73      178.94     12.63 o 
  -6   4   1      792.93      780.74     24.43 o 
  -5   4   1       21.01       22.50      4.75 o 
  -4   4   1      390.91      397.13      8.73 o 
  -3   4   1      165.81      171.94      8.51 o 
  -2   4   1       72.18       75.41      5.30 o 
  -1   4   1      140.27      152.59      5.84 o 
   0   4   1        2.00       18.10      2.53 o 
   1   4   1        0.94        8.67      2.31 o 
   2   4   1        3.59       13.67      3.24 o 
   3   4   1      429.18      433.48      8.46 o 
   4   4   1        0.05        8.64      2.89 o 
   5   4   1       54.51       51.73      5.25 o 
   6   4   1      150.97      140.54     10.10 o 
   7   4   1       14.02       14.44      6.24 o 
   8   4   1      130.82      120.83     15.84 o 
  -6   5   1      111.75       90.96      8.40 o 
  -5   5   1      120.10      109.33      9.13 o 
  -4   5   1        5.32       11.41      6.63 o 
  -3   5   1      154.18      136.97      9.94 o 
  -2   5   1        5.67       14.39      4.85 o 
  -1   5   1        2.30       11.16      4.45 o 
   0   5   1      127.33      111.44      5.58 o 
   1   5   1       95.93       95.89      7.30 o 
   2   5   1        4.34       10.28      4.61 o 
   3   5   1       14.63       16.77      5.15 o 
   4   5   1       10.67       23.68      7.05 o 
   5   5   1       48.53       44.25      7.55 o 
   6   5   1        0.16        5.71      5.44 o 
  -2   6   1       48.64       51.03      8.86 o 
  -1   6   1        2.84       11.61      6.86 o 
   0   6   1      131.73      136.13     20.34 o 
   1   6   1       36.18       44.52      8.19 o 
   2   6   1       13.21       21.13      7.62 o 
 -10   0   2        0.57       21.65     10.76 o 
  -9   0   2      135.91      150.06     10.58 o 
  -8   0   2       39.75       26.74      4.68 o 
  -7   0   2      275.10      273.18      8.69 o 
  -6   0   2     1090.51     1078.39     13.76 o 
  -5   0   2     3402.40     3328.29     29.94 o 
  -4   0   2     4110.62     4136.81     39.86 o 
  -3   0   2      509.58      508.14      7.26 o 
  -2   0   2      505.36      515.36      7.44 o 
  -1   0   2        3.56        3.22      0.58 o 
   0   0   2     1408.98        0.08      0.16 o 
   1   0   2     1826.12     1915.44     14.66 o 
   2   0   2     1758.35     1755.96     17.55 o 
   3   0   2     1579.18     1638.08     18.00 o 
   4   0   2     8274.70     8240.04     67.95 o 
   5   0   2     2500.82     2518.42     23.02 o 
   6   0   2     1026.03      995.43     15.18 o 
   7   0   2      696.02      653.85     12.89 o 
   8   0   2     2156.65     2163.29     30.07 o 
   9   0   2     1732.00     1795.81     32.80 o 
  10   0   2      114.69      143.80     33.76 o 
 -10   1   2       24.14       27.51      6.14 o 
  -9   1   2       81.59       86.12      7.25 o 
  -8   1   2      586.88      582.57     13.87 o 
  -7   1   2        0.08        5.58      2.41 o 
  -6   1   2      421.72      425.77      8.29 o 
  -5   1   2      584.46      565.15      7.60 o 
  -4   1   2      601.42      574.96      7.09 o 
  -3   1   2     1982.94     1976.90     16.95 o 
  -2   1   2     2126.62     2197.84     17.37 o 
  -1   1   2     1703.21     1749.31     14.78 o 
   0   1   2     3195.11     3346.24     26.61 o 
   1   1   2    20802.83    21189.39    156.89 o 
   2   1   2     4645.79     4667.22     37.66 o 
   3   1   2     7365.96     7657.06     54.21 o 
   4   1   2     2666.50     2794.47     20.89 o 
   5   1   2     3891.71     3767.69     28.47 o 
   6   1   2      282.36      280.41      6.91 o 
   7   1   2      871.24      859.65     12.80 o 
   8   1   2        1.04        2.10      2.86 o 
   9   1   2      413.25      424.64     13.92 o 
  10   1   2      196.39      205.08     12.15 o 
 -10   2   2       48.68       49.88      7.57 o 
  -9   2   2        1.24        5.29      5.03 o 
  -8   2   2        0.27        8.19      4.88 o 
  -7   2   2        0.00        6.98      3.00 o 
  -6   2   2        8.61       11.35      2.95 o 
  -5   2   2       90.68       95.56      5.26 o 
  -4   2   2      543.02      535.66      9.52 o 
  -3   2   2      575.66      540.74      7.51 o 
  -2   2   2     2308.28     2307.76     17.42 o 
  -1   2   2      551.43      519.43      5.73 o 
   0   2   2     4532.34     4347.01     27.40 o 
   1   2   2      104.92      108.21      2.63 o 
   2   2   2    11567.73    11826.44     82.38 o 
   3   2   2      252.54      264.62      5.67 o 
   4   2   2     1915.89     1851.85     18.32 o 
   5   2   2        2.52        9.73      2.50 o 
   6   2   2      125.58      140.01      7.11 o 
   7   2   2       82.16       93.79      5.92 o 
   8   2   2        2.24       11.04      6.50 o 
   9   2   2       39.02       40.14      7.22 o 
  10   2   2      279.13      270.54     14.46 o 
  -9   3   2      154.69      144.44     13.58 o 
  -8   3   2        2.13       14.96      5.84 o 
  -7   3   2       50.24       59.47      6.17 o 
  -6   3   2      108.68      110.03      6.77 o 
  -5   3   2       45.95       33.92      4.86 o 
  -4   3   2     1667.76     1656.24     19.63 o 
  -3   3   2        0.12        2.65      2.06 o 
  -2   3   2      797.21      798.27     10.33 o 
  -1   3   2      937.43      863.82      9.47 o 
   0   3   2     1527.31     1528.27     13.71 o 
   1   3   2     2979.49     2957.96     21.59 o 
   2   3   2       67.67       69.34      3.36 o 
   3   3   2      713.01      671.88      9.67 o 
   4   3   2      283.69      283.71      6.41 o 
   5   3   2        8.67       16.19      3.38 o 
   6   3   2        0.36        1.79      2.95 o 
   7   3   2       58.68       54.44      6.64 o 
   8   3   2       20.77       19.38      5.70 o 
   9   3   2        8.42        6.30      5.97 o 
  -8   4   2        0.04        7.69      6.69 o 
  -7   4   2       41.29       42.39     13.79 o 
  -6   4   2       51.04       52.45      7.40 o 
  -5   4   2       37.56       58.62      5.96 o 
  -4   4   2        8.12       11.86      3.01 o 
  -3   4   2        4.67       24.15      4.07 o 
  -2   4   2      161.40      177.59      7.30 o 
  -1   4   2       11.87       35.38      3.20 o 
   0   4   2      532.05      532.68      8.48 o 
   1   4   2        1.87        3.62      2.14 o 
   2   4   2      116.44      134.82      6.92 o 
   3   4   2      249.09      293.29      8.60 o 
   4   4   2      276.95      255.12      9.47 o 
   5   4   2       16.61       26.27      4.44 o 
   6   4   2      127.17      122.71      9.29 o 
   7   4   2       34.31       23.20      7.10 o 
   8   4   2      219.80      174.79     14.81 o 
  -6   5   2       51.33       66.12     10.57 o 
  -5   5   2        3.59       14.04      5.61 o 
  -4   5   2        4.91       11.62      7.62 o 
  -3   5   2        0.13       10.12      5.43 o 
  -2   5   2       69.88       87.76      7.59 o 
  -1   5   2       10.92        7.74      4.46 o 
   0   5   2        8.79        9.37      3.38 o 
   1   5   2       33.86       33.59      5.24 o 
   2   5   2      115.47      127.34      8.44 o 
   3   5   2       30.98       29.63      5.81 o 
   4   5   2      269.76      266.43     14.59 o 
   5   5   2       57.24       62.58      9.40 o 
   6   5   2       11.20        0.15      4.94 o 
  -2   6   2       39.57       47.01      8.48 o 
  -1   6   2        8.83       19.99      7.08 o 
   0   6   2        9.47       22.65     12.63 o 
   1   6   2      101.12       87.92     14.94 o 
 -10   1   3       21.08       31.01      6.33 o 
  -9   1   3      277.05      308.56     14.62 o 
  -8   1   3      515.61      522.12     10.87 o 
  -7   1   3      590.31      589.94     10.50 o 
  -6   1   3     1401.95     1395.64     16.28 o 
  -5   1   3     4236.33     4194.07     30.49 o 
  -4   1   3        4.01        4.72      1.33 o 
  -3   1   3      386.66      406.59      5.69 o 
  -2   1   3      276.23      292.58      4.06 o 
  -1   1   3     7460.85     7746.89     53.24 o 
   0   1   3     2028.88     2034.23     16.56 o 
   1   1   3     6500.67     6615.32     51.27 o 
   2   1   3     1434.47     1508.73     13.92 o 
   3   1   3      494.60      556.98      7.49 o 
   4   1   3     2108.40     2081.41     15.97 o 
   5   1   3      167.41      197.55      5.31 o 
   6   1   3        0.14        3.03      2.04 o 
   7   1   3      451.27      443.52      9.00 o 
   8   1   3      198.41      225.81      8.07 o 
   9   1   3       24.46       38.23      6.24 o 
  10   1   3       69.98       73.60      8.42 o 
 -10   2   3      194.86      216.88     13.88 o 
  -9   2   3      228.45      214.89     12.82 o 
  -8   2   3       26.15       24.98      6.00 o 
  -7   2   3      234.55      232.62      8.18 o 
  -6   2   3      420.24      398.90     12.10 o 
  -5   2   3       43.48       40.39      3.83 o 
  -4   2   3     1700.92     1683.57     19.07 o 
  -3   2   3      642.72      672.76      8.36 o 
  -2   2   3       36.26       52.38      2.32 o 
  -1   2   3     4680.05     4985.56     31.20 o 
   0   2   3        0.99       10.13      2.21 o 
   1   2   3       17.08       40.74      1.84 o 
   2   2   3       11.96       22.50      2.07 o 
   3   2   3      269.71      250.73      5.54 o 
   4   2   3     1781.07     1742.02     17.58 o 
   5   2   3      210.79      247.79      7.15 o 
   6   2   3      408.95      403.46      9.31 o 
   7   2   3       12.18       13.90      3.34 o 
   8   2   3      175.73      156.60     19.09 o 
   9   2   3      263.67      246.27     13.74 o 
  10   2   3       11.14       16.46      6.22 o 
  -9   3   3      108.19      111.71     16.04 o 
  -8   3   3       11.13       13.62      5.74 o 
  -7   3   3      115.01      110.18      8.40 o 
  -6   3   3      158.52      156.38      7.83 o 
  -5   3   3       18.38       11.69      4.00 o 
  -4   3   3     2049.43     1960.56     25.66 o 
  -3   3   3      164.94      169.69      5.44 o 
  -2   3   3     2823.00     2879.11     24.36 o 
  -1   3   3      154.48      162.16      3.94 o 
   0   3   3      386.34      351.06      5.40 o 
   1   3   3      171.08      199.51      4.25 o 
   2   3   3      231.80      245.20      4.94 o 
   3   3   3       61.14       69.85      4.07 o 
   4   3   3      678.65      652.30      9.52 o 
   5   3   3       88.11       96.17      5.74 o 
   6   3   3       15.15       16.03      3.62 o 
   7   3   3       20.91       39.61      6.13 o 
   8   3   3       72.94       67.74      7.95 o 
   9   3   3       49.48       71.03     12.35 o 
  -8   4   3       38.04       43.19     11.91 o 
  -7   4   3        0.40        9.55      5.60 o 
  -6   4   3       88.41       85.26     12.90 o 
  -5   4   3      353.40      377.74     11.23 o 
  -4   4   3      127.50      122.41      6.00 o 
  -3   4   3      893.36      879.21     14.38 o 
  -2   4   3       36.70       35.57      4.81 o 
  -1   4   3     1150.18     1152.14     13.73 o 
   0   4   3      853.71      849.13     11.32 o 
   1   4   3       21.26       19.03      2.67 o 
   2   4   3      643.34      640.69     11.72 o 
   3   4   3      860.97      871.75     12.25 o 
   4   4   3       21.32       36.59      3.88 o 
   5   4   3       33.94       29.67      4.38 o 
   6   4   3       47.20       59.62      7.37 o 
   7   4   3        0.59        0.78      5.66 o 
   8   4   3       58.48       79.91     11.17 o 
  -6   5   3       76.68       76.65      8.42 o 
  -5   5   3       40.12       30.66      6.37 o 
  -4   5   3      110.68       88.37      9.93 o 
  -3   5   3       66.22       82.23      8.44 o 
  -2   5   3      273.43      303.84     12.70 o 
  -1   5   3       22.85       14.80      4.42 o 
   0   5   3       30.17       39.20      5.95 o 
   1   5   3      125.44      128.00      6.67 o 
   2   5   3       42.11       43.49      6.08 o 
   3   5   3      203.41      181.61     10.05 o 
   4   5   3       71.25       79.64      9.52 o 
   5   5   3        6.24        6.38      6.64 o 
   6   5   3        6.71        9.37      5.44 o 
  -2   6   3      169.67      144.21     11.92 o 
  -1   6   3       21.05       25.18      7.40 o 
   0   6   3        2.25        5.16     11.01 o 
   1   6   3        3.52       10.50      6.66 o 
 -11   0   4      183.81      176.87     24.74 o 
 -10   0   4      178.14      136.73     25.27 o 
  -9   0   4      579.24      614.31     23.62 o 
  -8   0   4       88.94       96.11      6.59 o 
  -7   0   4       19.61       24.34      3.78 o 
  -6   0   4     2573.10     2541.16     24.31 o 
  -5   0   4        0.07        3.90      1.83 o 
  -4   0   4     2579.71     2789.41     26.58 o 
  -3   0   4     1416.92     1400.88     15.41 o 
  -2   0   4       24.89       28.42      2.09 o 
  -1   0   4     5701.44     5754.41     52.05 o 
   0   0   4       97.71       25.32      1.61 o 
   1   0   4     1058.13     1050.52      8.88 o 
   2   0   4     1508.93     1423.77     14.03 o 
   3   0   4       46.49       68.83      3.23 o 
   4   0   4     5850.68     6133.14     49.09 o 
   5   0   4       25.99       19.83      2.42 o 
   6   0   4       42.63       33.35      3.66 o 
   7   0   4      589.58      600.09     12.41 o 
   8   0   4       56.40       54.44      5.89 o 
   9   0   4      821.82      883.97     21.92 o 
  10   0   4       22.59       12.32     10.30 o 
 -10   1   4      360.87      393.05     15.30 o 
  -9   1   4       83.76       84.36      7.40 o 
  -8   1   4      414.04      436.21      9.90 o 
  -7   1   4      204.53      217.12      6.85 o 
  -6   1   4       45.46       50.99      3.89 o 
  -5   1   4       20.96       46.88      2.68 o 
  -4   1   4       25.94       32.25      2.05 o 
  -3   1   4       55.54       57.49      2.35 o 
  -2   1   4     1159.14     1114.09     10.15 o 
  -1   1   4     5781.75     6190.22     43.18 o 
   0   1   4     2549.13     2538.60     20.04 o 
   1   1   4     5167.01     5133.03     40.59 o 
   2   1   4      129.30      104.62      2.99 o 
   3   1   4     2046.19     2052.36     18.29 o 
   4   1   4      481.02      453.12      6.00 o 
   5   1   4     1212.07     1176.04     12.95 o 
   6   1   4      505.34      526.41      9.41 o 
   7   1   4      354.57      362.31      8.23 o 
   8   1   4      544.57      551.97     12.31 o 
   9   1   4      124.97      117.96      9.02 o 
  10   1   4       29.34       28.25      6.39 o 
 -10   2   4      185.25      201.51     16.20 o 
  -9   2   4        1.47        3.86      4.83 o 
  -8   2   4      110.80      124.80     10.02 o 
  -7   2   4       40.89       56.68      4.77 o 
  -6   2   4       11.38       12.64      3.37 o 
  -5   2   4       48.45       35.39      3.41 o 
  -4   2   4       16.70       13.54      2.36 o 
  -3   2   4       51.49       67.86      2.66 o 
  -2   2   4     1049.49     1132.45     10.39 o 
  -1   2   4      144.53      200.15      3.65 o 
   0   2   4        4.94       17.07      1.43 o 
   1   2   4       47.27       45.87      2.93 o 
   2   2   4      203.35      224.27      4.31 o 
   3   2   4      914.81      813.64     10.27 o 
   4   2   4       36.10       40.44      3.48 o 
   5   2   4     1423.40     1456.00     18.08 o 
   6   2   4      828.54      812.82     13.54 o 
   7   2   4      347.45      337.30      9.47 o 
   8   2   4      543.42      516.22     16.35 o 
   9   2   4        0.08       10.21      5.49 o 
  10   2   4      124.56      102.80     11.55 o 
  -9   3   4       57.96       57.96      9.72 o 
  -8   3   4        0.08        8.14      5.90 o 
  -7   3   4        0.01        0.51      4.05 o 
  -6   3   4        0.68       19.60      4.41 o 
  -5   3   4       48.28       51.05      4.74 o 
  -4   3   4      116.62      142.72      5.95 o 
  -3   3   4        7.56        9.11      2.28 o 
  -2   3   4     1819.16     1915.50     17.47 o 
  -1   3   4       19.36       18.61      1.93 o 
   0   3   4       98.86      131.88      3.95 o 
   1   3   4       79.21       84.57      3.15 o 
   2   3   4      532.47      496.86      7.58 o 
   3   3   4      772.95      763.72     12.25 o 
   4   3   4      919.06      926.89     12.27 o 
   5   3   4      532.18      536.20     11.01 o 
   6   3   4      457.98      429.00     10.44 o 
   7   3   4      513.52      538.65     15.23 o 
   8   3   4        3.69        1.42      4.57 o 
   9   3   4      297.11      309.32     14.69 o 
  -8   4   4       21.04       30.75      8.45 o 
  -7   4   4       11.23       15.56      5.98 o 
  -6   4   4        5.19        4.07      4.96 o 
  -5   4   4       44.07       54.08      6.00 o 
  -4   4   4       18.68       19.21      3.44 o 
  -3   4   4       47.59       63.34      5.24 o 
  -2   4   4        1.61        5.91      2.96 o 
  -1   4   4        8.89       35.43      3.50 o 
   0   4   4       35.14       55.54      3.64 o 
   1   4   4       14.89       13.97      2.50 o 
   2   4   4      135.70      145.71      6.40 o 
   3   4   4     1358.43     1345.50     15.83 o 
   4   4   4       14.63       18.15      3.37 o 
   5   4   4      105.91      108.79      6.67 o 
   6   4   4       20.50       24.79      5.52 o 
   7   4   4        2.65        3.79      5.80 o 
   8   4   4        3.17       26.52      7.98 o 
  -6   5   4       57.68       49.70      7.66 o 
  -5   5   4       52.35       56.76      7.39 o 
  -4   5   4       44.68       54.45      8.58 o 
  -3   5   4      294.52      264.78     12.79 o 
  -2   5   4      201.57      237.11     12.26 o 
  -1   5   4        3.99        4.57      3.93 o 
   0   5   4       22.63       49.03      4.47 o 
   1   5   4      178.76      173.11      7.78 o 
   2   5   4        0.72       35.62      6.19 o 
   3   5   4        0.15       12.62      5.09 o 
   4   5   4        0.09       24.23      6.38 o 
   5   5   4        8.32       16.86      6.97 o 
   6   5   4        7.54       12.40      5.50 o 
  -2   6   4        2.10       19.37      6.97 o 
  -1   6   4       47.28       76.78      9.31 o 
   0   6   4       10.02       14.84     11.71 o 
   1   6   4        0.29       10.30      8.25 o 
 -10   1   5       49.20       58.05      7.39 o 
  -9   1   5       19.85       22.57      5.31 o 
  -8   1   5       21.45       32.84      3.88 o 
  -7   1   5       49.56       46.05      3.91 o 
  -6   1   5      184.48      202.46      6.51 o 
  -5   1   5     2241.06     2198.38     18.27 o 
  -4   1   5      215.64      236.59      4.33 o 
  -3   1   5        0.82       -0.29      1.02 o 
  -2   1   5     1428.44     1300.20     12.09 o 
  -1   1   5      740.46      832.44      8.18 o 
   0   1   5    10200.06    10356.62     82.02 o 
   1   1   5     2354.29     2348.07     18.22 o 
   2   1   5        2.83        5.61      1.22 o 
   3   1   5     2790.30     2864.98     22.59 o 
   4   1   5     2129.13     2166.54     17.37 o 
   5   1   5        7.07       10.44      1.83 o 
   6   1   5       33.46       41.01      3.52 o 
   7   1   5       69.89       74.40      4.60 o 
   8   1   5      416.18      437.47     17.27 o 
   9   1   5       13.42       14.37      4.95 o 
  10   1   5      176.19      187.53     11.83 o 
 -10   2   5       56.35       75.23     13.33 o 
  -9   2   5        4.26       12.49      5.52 o 
  -8   2   5        5.91        8.12      4.68 o 
  -7   2   5        0.05       42.15      4.15 o 
  -6   2   5       33.00       30.14      4.53 o 
  -5   2   5       73.92       68.75      4.56 o 
  -4   2   5       45.96       37.82      3.08 o 
  -3   2   5     1711.99     1647.24     15.05 o 
  -2   2   5      101.97      143.20      3.41 o 
  -1   2   5     6298.51     6506.38     39.53 o 
   0   2   5      433.28      412.85      6.74 o 
   1   2   5     3218.02     3261.95     21.05 o 
   2   2   5      107.54      133.80      3.40 o 
   3   2   5        2.17        7.01      1.72 o 
   4   2   5      104.90       97.34      4.61 o 
   5   2   5        0.97        6.90      2.46 o 
   6   2   5       58.35       60.05      4.71 o 
   7   2   5       22.61       31.55      4.04 o 
   8   2   5       87.99      102.81      9.17 o 
   9   2   5      163.47      196.48     12.71 o 
  10   2   5        2.90       11.70      5.84 o 
  -9   3   5        0.24        7.85      6.71 o 
  -8   3   5       96.29      129.40     11.98 o 
  -7   3   5       41.36       31.70      5.92 o 
  -6   3   5      706.93      755.24     15.75 o 
  -5   3   5       79.96       74.49      5.48 o 
  -4   3   5      242.40      257.83      7.48 o 
  -3   3   5      366.88      361.83      7.17 o 
  -2   3   5     1134.55     1166.54     12.61 o 
  -1   3   5      274.65      280.72      5.53 o 
   0   3   5      790.27      768.23     10.53 o 
   1   3   5      215.87      231.49      4.47 o 
   2   3   5     1085.99     1049.21     10.94 o 
   3   3   5      164.01      185.19      6.15 o 
   4   3   5      370.43      376.24      8.46 o 
   5   3   5      490.22      499.65     10.65 o 
   6   3   5      530.40      537.55     11.72 o 
   7   3   5      665.45      706.77     17.48 o 
   8   3   5        4.34        9.87      5.29 o 
   9   3   5       86.60       76.18      8.43 o 
  -8   4   5       82.47       70.61     10.52 o 
  -7   4   5      284.76      272.14     14.71 o 
  -6   4   5        1.95        1.29      5.05 o 
  -5   4   5      464.50      467.09     15.39 o 
  -4   4   5      125.69      117.57      6.00 o 
  -3   4   5        3.19       15.53      3.31 o 
  -2   4   5      160.11      166.07      7.08 o 
  -1   4   5      154.85      153.43      5.49 o 
   0   4   5      312.26      300.97      9.36 o 
   1   4   5      211.06      207.12      6.32 o 
   2   4   5      140.10      142.68      6.35 o 
   3   4   5      774.53      819.14     11.87 o 
   4   4   5        1.63        1.66      2.83 o 
   5   4   5      433.39      433.18     13.64 o 
   6   4   5      364.15      388.14     13.30 o 
   7   4   5      101.28       75.07      9.25 o 
   8   4   5      411.52      434.81     21.43 o 
  -6   5   5       81.30       76.04     11.11 o 
  -5   5   5      129.66       99.72      8.89 o 
  -4   5   5      302.76      292.96     25.94 o 
  -3   5   5       21.10       27.58      6.56 o 
  -2   5   5      249.94      285.92     14.13 o 
  -1   5   5       47.19       47.21      6.06 o 
   0   5   5      636.50      605.71     11.25 o 
   1   5   5       28.49       45.89      4.96 o 
   2   5   5      731.13      705.12     21.49 o 
   3   5   5       17.41       15.67      5.67 o 
   4   5   5      202.94      228.44     17.11 o 
   5   5   5      201.00      202.98     13.55 o 
   6   5   5       47.82       47.21      7.19 o 
  -1   6   5      280.93      291.33     19.11 o 
   0   6   5        0.05        6.18      8.74 o 
   1   6   5      129.00      120.77     12.74 o 
 -11   0   6      544.01      555.04     31.78 o 
 -10   0   6       21.44       14.03      9.92 o 
  -9   0   6      384.03      406.20     15.12 o 
  -8   0   6       59.82       57.72      7.41 o 
  -7   0   6      226.58      227.76      8.09 o 
  -6   0   6    11382.57    11079.44     80.58 o 
  -5   0   6       93.43      110.76      4.10 o 
  -4   0   6      360.87      334.00      6.37 o 
  -3   0   6     1081.98      993.54     11.26 o 
  -2   0   6      988.41     1018.67      9.86 o 
  -1   0   6    10890.27    10921.54    108.60 o 
   0   0   6      824.41      856.06      9.37 o 
   1   0   6       67.21       72.04      1.76 o 
   2   0   6      992.62     1083.09     10.76 o 
   3   0   6     4686.52     4763.83     38.66 o 
   4   0   6      118.86      125.25      4.26 o 
   5   0   6     5588.81     5428.17     42.63 o 
   6   0   6        1.35        5.25      2.42 o 
   7   0   6      474.79      444.65     10.69 o 
   8   0   6      449.60      413.48     12.76 o 
   9   0   6      339.39      381.49     23.48 o 
  10   0   6       10.43       10.21      9.52 o 
 -10   1   6      491.22      513.97     17.72 o 
  -9   1   6       42.99       47.85      6.34 o 
  -8   1   6      918.02      914.12     13.99 o 
  -7   1   6      465.39      451.68      8.85 o 
  -6   1   6      238.44      241.75      6.35 o 
  -5   1   6      184.41      205.02      4.35 o 
  -4   1   6     1546.81     1443.73     12.86 o 
  -3   1   6      172.26      141.83      3.07 o 
  -2   1   6     2602.78     2707.49     22.95 o 
  -1   1   6    10081.72    10624.65     74.84 o 
   0   1   6    20664.96    21002.63    162.75 o 
   1   1   6        1.02        0.98      0.90 o 
   2   1   6      433.14      511.58      6.69 o 
   3   1   6       84.14      101.45      3.30 o 
   4   1   6       28.22       32.49      2.08 o 
   5   1   6        9.49        8.35      2.28 o 
   6   1   6      300.21      313.65      7.28 o 
   7   1   6      155.55      175.18      6.50 o 
   8   1   6       39.96       46.34      5.09 o 
   9   1   6      109.63      126.89      9.45 o 
  10   1   6      116.34      122.88     10.23 o 
 -10   2   6      248.68      220.47     18.46 o 
  -9   2   6      368.38      397.12     19.73 o 
  -8   2   6      333.29      336.38     16.52 o 
  -7   2   6     2725.66     2682.44     30.23 o 
  -6   2   6       65.50       68.26      8.27 o 
  -5   2   6        6.59        5.89      2.28 o 
  -4   2   6        4.62        9.37      2.09 o 
  -3   2   6        0.36        9.32      1.54 o 
  -2   2   6      766.85      824.55      8.48 o 
  -1   2   6        0.11       11.67      1.33 o 
   0   2   6      378.40      397.14      5.24 o 
   1   2   6      429.39      516.33      5.63 o 
   2   2   6      241.95      223.26      5.56 o 
   3   2   6       36.14       42.94      2.56 o 
   4   2   6      211.80      217.33      5.86 o 
   5   2   6       98.05       96.13      5.05 o 
   6   2   6      106.19      104.72      5.87 o 
   7   2   6      541.49      531.69     11.43 o 
   8   2   6       38.99       42.82      6.89 o 
   9   2   6      361.30      338.16     16.46 o 
  10   2   6       42.14       38.99      7.40 o 
  -9   3   6      115.28      128.84     16.54 o 
  -8   3   6      799.22      731.38     23.41 o 
  -7   3   6      142.82      144.10      9.72 o 
  -6   3   6     1404.56     1412.82     22.58 o 
  -5   3   6       17.63        7.39      3.31 o 
  -4   3   6      311.93      298.18      7.95 o 
  -3   3   6      261.35      264.94      6.28 o 
  -2   3   6      248.83      278.99      5.48 o 
  -1   3   6       96.75      111.26      3.25 o 
   0   3   6      324.66      321.43      5.37 o 
   1   3   6      125.64      146.03      3.83 o 
   2   3   6      590.81      611.65      9.26 o 
   3   3   6      495.63      520.62      8.11 o 
   4   3   6       36.67       40.08      3.40 o 
   5   3   6      169.93      167.55      7.07 o 
   6   3   6       12.53       24.21      3.95 o 
   7   3   6      421.59      407.80     17.97 o 
   8   3   6      277.43      300.39     14.92 o 
   9   3   6       11.84        7.73      5.62 o 
  -8   4   6        0.23        4.21      6.43 o 
  -7   4   6        2.58       13.57      5.73 o 
  -6   4   6        1.43        6.03      4.93 o 
  -5   4   6      415.95      400.22     17.37 o 
  -4   4   6        0.07       13.44      3.42 o 
  -3   4   6        1.04       29.11      4.67 o 
  -2   4   6      234.56      236.88      8.07 o 
  -1   4   6      104.14      142.34      5.52 o 
   0   4   6      232.16      221.61      5.74 o 
   1   4   6        2.51       31.61      3.29 o 
   2   4   6        9.81       11.74      3.07 o 
   3   4   6       56.80      104.04      5.88 o 
   4   4   6       35.98       31.18      3.86 o 
   5   4   6       90.38      102.06      6.36 o 
   6   4   6       57.49       71.95      7.18 o 
   7   4   6       85.96       80.05      9.44 o 
   8   4   6       60.76       68.56      9.66 o 
  -6   5   6        4.05       16.36      6.14 o 
  -5   5   6       51.35       48.98      7.06 o 
  -4   5   6       35.32       41.21      8.13 o 
  -3   5   6       49.63       45.15      7.21 o 
  -2   5   6      316.28      350.94     13.45 o 
  -1   5   6        0.09        2.24      4.22 o 
   0   5   6       42.81       94.96      5.37 o 
   1   5   6      477.95      463.19     11.32 o 
   2   5   6       43.38       69.26      6.42 o 
   3   5   6       25.50       12.22      5.59 o 
   4   5   6      404.34      399.80     14.99 o 
   5   5   6       21.71       23.05      7.28 o 
   6   5   6      130.42      123.80     11.52 o 
  -1   6   6       25.67       48.93      9.44 o 
   0   6   6        6.77        8.57      8.92 o 
   1   6   6        0.46       12.37      6.82 o 
 -10   1   7       16.14       23.72      5.93 o 
  -9   1   7      363.64      367.34     15.52 o 
  -8   1   7        8.81       15.42      3.30 o 
  -7   1   7      775.63      779.30     11.85 o 
  -6   1   7       81.20      105.66      4.68 o 
  -5   1   7      230.54      235.93      4.57 o 
  -4   1   7      146.37      156.77      3.66 o 
  -3   1   7     2008.35     2020.25     16.50 o 
  -2   1   7      131.58      131.24      3.00 o 
  -1   1   7     2189.99     2281.19     17.41 o 
   0   1   7       13.91       16.11      1.81 o 
   1   1   7        0.46        1.20      0.88 o 
   2   1   7      131.17      114.30      3.07 o 
   3   1   7     1538.42     1614.22     14.60 o 
   4   1   7     4969.08     4914.89     30.93 o 
   5   1   7       95.41       95.91      3.79 o 
   6   1   7      371.16      360.63      9.08 o 
   7   1   7      594.25      577.26     10.43 o 
   8   1   7       85.00       93.48      7.03 o 
   9   1   7      167.51      171.87     10.58 o 
  10   1   7       60.49       49.76      7.41 o 
 -10   2   7       51.20       52.69     11.11 o 
  -9   2   7       16.85       32.15      7.38 o 
  -8   2   7       89.00      116.98      9.29 o 
  -7   2   7      378.21      425.79     10.90 o 
  -6   2   7       40.91       33.21      5.23 o 
  -5   2   7      972.19      947.20     13.50 o 
  -4   2   7      120.30      161.11      4.91 o 
  -3   2   7      596.14      622.71      7.94 o 
  -2   2   7     2643.77     2912.46     21.07 o 
  -1   2   7      251.03      281.30      4.71 o 
   0   2   7       56.54       73.97      2.41 o 
   1   2   7     4477.90     4543.38     28.99 o 
   2   2   7     1640.55     1633.68     13.51 o 
   3   2   7      932.04      871.27      9.69 o 
   4   2   7      822.94      764.18     10.72 o 
   5   2   7     1318.12     1250.96     16.56 o 
   6   2   7       69.07       67.87      5.11 o 
   7   2   7      166.67      173.67      7.51 o 
   8   2   7      146.43      154.94     10.91 o 
   9   2   7       22.47       32.07      6.86 o 
  10   2   7      189.43      179.97     16.09 o 
  -9   3   7       55.70       45.97      9.87 o 
  -8   3   7      378.06      379.89     18.61 o 
  -7   3   7       45.54       39.50      6.62 o 
  -6   3   7      143.60      161.08      8.47 o 
  -5   3   7        0.28       10.64      3.95 o 
  -4   3   7       48.85       49.91      4.39 o 
  -3   3   7      228.20      237.99      6.91 o 
  -2   3   7      161.80      162.63      4.40 o 
  -1   3   7        3.46        3.54      1.50 o 
   0   3   7      982.67      942.94      9.50 o 
   1   3   7       73.54       88.14      3.40 o 
   2   3   7     1849.66     1853.90     15.08 o 
   3   3   7     1039.02     1047.38     12.13 o 
   4   3   7      688.19      660.76     10.59 o 
   5   3   7      139.46      127.05      6.37 o 
   6   3   7       28.26       28.31      4.06 o 
   7   3   7       36.00       35.12      6.52 o 
   8   3   7      192.82      211.52     20.82 o 
   9   3   7       72.49       52.71      8.61 o 
  -8   4   7        2.05        6.01      6.91 o 
  -7   4   7      105.92      101.62      9.94 o 
  -6   4   7      101.79       96.84      9.47 o 
  -5   4   7       10.03       30.64      7.34 o 
  -4   4   7      355.03      370.58      9.69 o 
  -3   4   7     1380.55     1331.46     18.23 o 
  -2   4   7      361.24      359.71      8.77 o 
  -1   4   7     1683.65     1643.31     17.40 o 
   0   4   7       54.86       59.98      3.62 o 
   1   4   7     1340.55     1283.00     15.52 o 
   2   4   7       12.93       20.37      3.38 o 
   3   4   7     1796.71     1722.98     18.52 o 
   4   4   7       19.55       16.67      3.28 o 
   5   4   7      122.79      106.43      6.58 o 
   6   4   7       38.94       26.68      5.16 o 
   7   4   7      179.24      176.53     11.56 o 
   8   4   7       47.49       55.21      9.15 o 
  -6   5   7       32.77       32.51      7.04 o 
  -5   5   7      148.52      153.82     10.16 o 
  -4   5   7       85.21       80.23     10.52 o 
  -3   5   7      127.14      124.25     12.87 o 
  -2   5   7      253.47      257.92     13.28 o 
  -1   5   7       80.03       70.83      8.13 o 
   0   5   7      682.00      659.24     13.58 o 
   1   5   7        0.10       26.19      4.35 o 
   2   5   7        8.70       26.79      5.43 o 
   3   5   7        5.20       13.49      5.21 o 
   4   5   7      529.64      487.57     15.88 o 
   5   5   7        0.34       11.05      5.95 o 
   6   5   7       90.55       99.83      8.57 o 
  -1   6   7       17.70       14.89      6.59 o 
   0   6   7      117.77       97.96     14.06 o 
   1   6   7      236.04      218.78     14.10 o 
 -11   0   8      155.31      154.06     35.42 o 
 -10   0   8     1246.33     1261.85     43.90 o 
  -9   0   8      261.92      239.68     18.93 o 
  -8   0   8     1333.99     1271.23     19.92 o 
  -7   0   8     1641.17     1612.41     21.50 o 
  -6   0   8     4759.33     4701.47     43.57 o 
  -5   0   8     6023.58     5939.13     41.40 o 
  -4   0   8       21.76       22.45      2.18 o 
  -3   0   8     2831.07     2746.16     24.78 o 
  -2   0   8      909.14      904.67      9.99 o 
  -1   0   8     5301.50     5392.72     43.04 o 
   0   0   8     2376.75     2389.85     20.99 o 
   1   0   8     4131.24     4129.62     31.93 o 
   2   0   8     8405.88     8453.44     63.57 o 
   3   0   8    19117.63    20587.07    151.08 o 
   4   0   8      498.66      460.70      8.07 o 
   5   0   8      988.46      992.04     12.38 o 
   6   0   8      266.25      250.99      7.75 o 
   7   0   8      103.78      104.03      6.76 o 
   8   0   8      433.49      414.92     12.99 o 
   9   0   8      296.16      335.05     17.13 o 
  10   0   8        5.44       -3.05      8.92 o 
 -10   1   8       56.38       40.06      6.73 o 
  -9   1   8      449.74      440.67     13.14 o 
  -8   1   8      369.20      383.95      9.02 o 
  -7   1   8      357.93      354.97      8.24 o 
  -6   1   8     4889.16     4796.90     38.20 o 
  -5   1   8     1699.97     1648.10     14.14 o 
  -4   1   8     2052.49     2066.81     16.70 o 
  -3   1   8     1531.98     1597.75     14.69 o 
  -2   1   8      764.59      738.25      8.33 o 
  -1   1   8       98.91      121.67      2.53 o 
   0   1   8     4020.05     3975.70     29.79 o 
   1   1   8      236.21      288.76      4.30 o 
   2   1   8     1132.12     1192.21     11.90 o 
   3   1   8       40.92       38.86      2.24 o 
   4   1   8     2153.22     2152.08     15.43 o 
   5   1   8        0.41        0.28      1.51 o 
   6   1   8       10.71        8.72      2.27 o 
   7   1   8      433.50      418.37      8.88 o 
   8   1   8      144.41      153.04      8.39 o 
   9   1   8      379.36      410.15     14.72 o 
  10   1   8      115.52      120.62     10.11 o 
 -10   2   8        6.52       14.09      8.01 o 
  -9   2   8      192.91      196.22     13.80 o 
  -8   2   8      427.55      415.42     13.25 o 
  -7   2   8      576.77      552.27     17.55 o 
  -6   2   8      575.59      568.59     13.47 o 
  -5   2   8       68.27       89.43      4.63 o 
  -4   2   8     5281.88     5334.49     40.75 o 
  -3   2   8     2345.27     2283.98     19.35 o 
  -2   2   8     4535.59     4702.67     31.35 o 
  -1   2   8     3092.86     3057.63     23.19 o 
   0   2   8       69.95       63.42      2.27 o 
   1   2   8     5260.41     5422.56     33.90 o 
   2   2   8     2317.69     2502.21     18.91 o 
   3   2   8        8.76       17.03      1.81 o 
   4   2   8       81.81       96.50      4.25 o 
   5   2   8      136.54      145.54      5.92 o 
   6   2   8       19.63       25.90      3.56 o 
   7   2   8       96.59       98.70      6.12 o 
   8   2   8        0.92        6.24      4.97 o 
   9   2   8        0.20        7.19      4.81 o 
  10   2   8        9.69        4.54      5.71 o 
  -9   3   8       16.06       20.66      7.43 o 
  -8   3   8       16.98       29.14      7.43 o 
  -7   3   8       64.60       71.20     11.00 o 
  -6   3   8       61.87       54.67      5.94 o 
  -5   3   8     1021.06     1015.78     16.35 o 
  -4   3   8      174.09      177.34      7.04 o 
  -3   3   8      455.65      423.70      8.31 o 
  -2   3   8     1601.75     1588.96     17.56 o 
  -1   3   8        0.08        5.21      1.56 o 
   0   3   8     1364.26     1325.59     11.85 o 
   1   3   8      304.98      297.18      5.70 o 
   2   3   8     1821.36     1900.93     15.40 o 
   3   3   8     1484.75     1445.68     14.93 o 
   4   3   8      121.23      139.11      5.25 o 
   5   3   8        7.30        6.28      2.94 o 
   6   3   8       78.61       75.73      6.01 o 
   7   3   8      118.77      121.17     12.93 o 
   8   3   8      132.84      139.27     16.81 o 
   9   3   8        1.05       -1.20      5.73 o 
  -8   4   8       48.40       49.70      9.80 o 
  -7   4   8       39.65       49.97      8.13 o 
  -6   4   8      247.38      259.77     13.63 o 
  -5   4   8      341.48      342.07     14.25 o 
  -4   4   8        0.41        9.58      3.22 o 
  -3   4   8      139.24      167.24      8.99 o 
  -2   4   8       34.71       38.41      4.05 o 
  -1   4   8      481.19      503.37      9.19 o 
   0   4   8       18.76       23.37      2.75 o 
   1   4   8        0.07       22.81      4.11 o 
   2   4   8      165.89      194.79      7.13 o 
   3   4   8      302.72      347.88      8.59 o 
   4   4   8        0.58        1.95      2.73 o 
   5   4   8        2.33       18.29      4.07 o 
   6   4   8       18.53       16.36      4.79 o 
   7   4   8       84.72      100.38     13.13 o 
   8   4   8        1.57       17.62      7.08 o 
  -6   5   8       57.61       62.44      9.16 o 
  -5   5   8        9.73       23.04      6.01 o 
  -4   5   8       29.29       26.73      7.02 o 
  -3   5   8       54.62       59.54      8.71 o 
  -2   5   8       53.37       58.55      8.56 o 
  -1   5   8        8.55       13.66      4.75 o 
   0   5   8        0.24       26.21      4.03 o 
   1   5   8       33.81       35.10      4.74 o 
   2   5   8      134.86      127.91      9.35 o 
   3   5   8      179.65      185.48     10.36 o 
   4   5   8       72.49       91.21      8.81 o 
   5   5   8        7.06        7.08      6.20 o 
   6   5   8       33.59       48.59      6.99 o 
  -1   6   8        6.53       18.20      6.65 o 
   0   6   8        1.15       14.92      9.25 o 
   1   6   8       25.03       43.15      8.58 o 
 -10   1   9        0.56        3.43      4.99 o 
  -9   1   9      117.90      108.64      9.62 o 
  -8   1   9       79.87       77.13      5.18 o 
  -7   1   9        7.29       21.53      3.13 o 
  -6   1   9      266.31      301.52      6.71 o 
  -5   1   9     1246.64     1238.13     11.67 o 
  -4   1   9      100.84      126.96      3.45 o 
  -3   1   9      239.79      231.60      4.24 o 
  -2   1   9     4802.77     5034.92     39.81 o 
  -1   1   9     8883.25     9081.91     63.74 o 
   0   1   9     1378.47     1410.42     11.88 o 
   1   1   9     2598.38     2647.01     22.63 o 
   2   1   9       41.76       78.97      2.81 o 
   3   1   9      301.75      363.55      5.65 o 
   4   1   9        0.69        5.55      1.29 o 
   5   1   9        0.00        1.54      1.46 o 
   6   1   9      168.53      181.31      5.86 o 
   7   1   9      288.92      293.45      8.13 o 
   8   1   9       19.20        9.75      3.89 o 
   9   1   9      145.00      158.41     10.36 o 
  10   1   9       16.13       12.06      6.41 o 
 -10   2   9      105.27       89.76     16.36 o 
  -9   2   9       75.47       56.18      8.68 o 
  -8   2   9        4.57       13.45      4.80 o 
  -7   2   9     1485.89     1466.72     23.32 o 
  -6   2   9        7.24       21.18      3.65 o 
  -5   2   9      296.38      302.99      6.88 o 
  -4   2   9      351.34      363.99      6.79 o 
  -3   2   9       12.34       24.07      2.05 o 
  -2   2   9        1.85       19.86      1.78 o 
  -1   2   9      585.93      548.16      6.08 o 
   0   2   9      111.44      117.20      2.89 o 
   1   2   9     4407.12     4456.11     28.58 o 
   2   2   9      519.96      550.31      6.05 o 
   3   2   9       64.77       81.98      3.24 o 
   4   2   9      668.28      686.38      9.83 o 
   5   2   9     1503.17     1409.64     17.93 o 
   6   2   9      448.14      456.67      9.90 o 
   7   2   9       47.24       62.64      5.15 o 
   8   2   9       32.08       24.46      5.99 o 
   9   2   9      265.50      289.31     13.63 o 
  10   2   9        1.03        4.83      5.69 o 
  -9   3   9        0.68        7.60      6.45 o 
  -8   3   9        2.58       10.32      5.89 o 
  -7   3   9       81.99       91.33      8.85 o 
  -6   3   9        0.06       12.14      3.89 o 
  -5   3   9        3.56       16.49      3.41 o 
  -4   3   9      402.25      401.16     11.41 o 
  -3   3   9       45.54       57.22      3.69 o 
  -2   3   9      781.73      794.48      9.54 o 
  -1   3   9      809.86      845.91      8.45 o 
   0   3   9       72.45       91.12      3.20 o 
   1   3   9      616.35      625.33      8.34 o 
   2   3   9     1550.21     1553.39     13.37 o 
   3   3   9      606.30      630.52      9.09 o 
   4   3   9      671.64      618.79      9.86 o 
   5   3   9      264.79      284.07      8.69 o 
   6   3   9      460.45      459.98     14.01 o 
   7   3   9       80.81       73.92      8.32 o 
   8   3   9      239.29      248.62     14.07 o 
   9   3   9       71.99       67.98      9.34 o 
  -8   4   9      124.83      114.84     12.74 o 
  -7   4   9       73.17       53.14      8.29 o 
  -6   4   9       28.39       35.24      7.47 o 
  -5   4   9       81.17       93.26      9.79 o 
  -4   4   9       38.43       55.21      4.82 o 
  -3   4   9      159.48      158.25      7.24 o 
  -2   4   9       17.37       28.91      3.80 o 
  -1   4   9        7.18       19.17      2.61 o 
   0   4   9      132.83      133.21      5.93 o 
   1   4   9       38.16       42.49      3.40 o 
   2   4   9     1591.60     1568.22     20.52 o 
   3   4   9      670.78      648.00     11.44 o 
   4   4   9        0.88        0.90      2.77 o 
   5   4   9     1000.01      987.86     16.23 o 
   6   4   9        1.04        6.55      4.25 o 
   7   4   9      471.08      499.59     16.49 o 
   8   4   9       75.90       63.01      9.26 o 
  -6   5   9       67.81       53.41      8.68 o 
  -5   5   9       73.88       57.02      7.26 o 
  -4   5   9       19.24       10.12      5.86 o 
  -3   5   9       11.27       14.36      5.83 o 
  -2   5   9       38.21       28.40      6.21 o 
  -1   5   9       74.58       72.43      8.52 o 
   0   5   9       48.53       68.12      5.18 o 
   1   5   9      111.57      117.28      6.89 o 
   2   5   9      187.60      214.29     10.47 o 
   3   5   9      270.41      265.74     21.63 o 
   4   5   9      197.90      194.04     10.78 o 
   5   5   9       62.25       60.46      8.40 o 
   6   5   9      327.78      347.87     13.52 o 
  -1   6   9      167.75      152.31     10.83 o 
   0   6   9       10.63       13.43      8.25 o 
   1   6   9      227.69      189.60     30.53 o 
 -11   0  10       14.99       17.56     13.30 o 
 -10   0  10        5.73       20.39     16.34 o 
  -9   0  10       28.30       30.65      8.63 o 
  -8   0  10      186.89      170.08      8.00 o 
  -7   0  10      527.54      541.68     11.36 o 
  -6   0  10      567.17      557.22      9.84 o 
  -5   0  10       73.91       62.25      3.07 o 
  -4   0  10     4118.08     3916.05     35.15 o 
  -3   0  10     7774.88     7942.68     63.79 o 
  -2   0  10    45125.48    44033.33    320.13 o 
  -1   0  10    23825.16    24283.59    201.07 o 
   0   0  10     1358.53     1373.58     11.76 o 
   1   0  10    15705.80    15996.31    123.67 o 
   2   0  10     1548.56     1593.95     14.76 o 
   3   0  10     4238.03     4534.02     37.31 o 
   4   0  10      593.42      671.04      9.55 o 
   5   0  10      181.59      182.38      5.39 o 
   6   0  10      240.99      265.70      7.83 o 
   7   0  10      120.50      109.45      6.93 o 
   8   0  10      558.43      610.23     17.43 o 
   9   0  10        3.15        6.53      7.01 o 
  10   0  10       36.05       25.03     11.64 o 
 -10   1  10        1.56        7.70      5.06 o 
  -9   1  10      200.64      211.06     11.81 o 
  -8   1  10       14.48       17.76      3.39 o 
  -7   1  10     1469.26     1451.63     17.79 o 
  -6   1  10        1.06       14.92      2.37 o 
  -5   1  10     4437.08     4356.65     30.97 o 
  -4   1  10       77.94       60.02      2.54 o 
  -3   1  10     5778.36     5625.21     42.33 o 
  -2   1  10      534.70      484.16      5.99 o 
  -1   1  10    11824.75    11940.94     82.86 o 
   0   1  10     2122.44     1997.81     15.80 o 
   1   1  10     1909.63     1797.01     15.51 o 
   2   1  10       30.16       21.01      1.33 o 
   3   1  10      302.40      389.15      5.91 o 
   4   1  10     1855.42     1986.69     15.54 o 
   5   1  10      292.28      344.49      6.11 o 
   6   1  10        2.76        8.10      2.22 o 
   7   1  10        0.05        0.98      2.22 o 
   8   1  10       46.62       50.72      5.62 o 
   9   1  10       21.40       23.12      5.56 o 
  10   1  10        5.84        4.58      6.12 o 
 -10   2  10       68.02       52.96     13.85 o 
  -9   2  10        0.50        6.49      6.97 o 
  -8   2  10      444.44      458.53     17.99 o 
  -7   2  10       63.27       79.23      6.54 o 
  -6   2  10     1543.38     1522.05     21.71 o 
  -5   2  10     1558.67     1502.73     17.08 o 
  -4   2  10     1391.80     1406.91     15.90 o 
  -3   2  10     1674.70     1663.96     15.36 o 
  -2   2  10        1.38       11.85      2.60 o 
  -1   2  10       61.73       65.83      2.57 o 
   0   2  10     1516.86     1433.60     11.50 o 
   1   2  10     1394.27     1413.24     11.59 o 
   2   2  10     1441.58     1334.89     11.40 o 
   3   2  10     1509.55     1484.75     13.19 o 
   4   2  10      772.77      793.83     10.03 o 
   5   2  10     2218.26     2265.41     29.90 o 
   6   2  10        0.98        1.33      2.45 o 
   7   2  10      749.21      776.61     14.73 o 
   8   2  10        9.91        6.21      4.82 o 
   9   2  10        4.97       11.06      5.35 o 
  10   2  10       97.69       81.56      9.28 o 
  -9   3  10       77.55       85.17     10.78 o 
  -8   3  10      271.06      287.65     16.67 o 
  -7   3  10      247.76      251.00     15.27 o 
  -6   3  10      484.90      494.47     13.84 o 
  -5   3  10      351.62      353.53     12.65 o 
  -4   3  10      136.75      152.69      6.64 o 
  -3   3  10      468.68      486.18      8.49 o 
  -2   3  10      381.65      388.84      6.76 o 
  -1   3  10      242.91      237.91      4.39 o 
   0   3  10       21.59       24.70      2.11 o 
   1   3  10     1022.71      990.72     10.16 o 
   2   3  10      455.49      444.69      6.46 o 
   3   3  10     1402.90     1347.97     14.33 o 
   4   3  10       95.09      113.16      4.94 o 
   5   3  10      318.25      302.56      8.90 o 
   6   3  10      585.77      580.39     13.17 o 
   7   3  10       49.23       50.16      7.25 o 
   8   3  10       51.10       46.71      7.74 o 
   9   3  10      148.82      138.74     14.28 o 
  -8   4  10       84.77       81.47     11.25 o 
  -7   4  10        9.04        4.96      5.70 o 
  -6   4  10      116.69      112.23     11.06 o 
  -5   4  10       52.51       60.61      8.40 o 
  -4   4  10      497.80      463.71     13.72 o 
  -3   4  10      293.33      273.11      8.73 o 
  -2   4  10      170.67      171.81      6.83 o 
  -1   4  10       96.20      101.25      4.46 o 
   0   4  10       75.02       77.49      4.38 o 
   1   4  10      257.73      268.45      6.80 o 
   2   4  10       24.48       75.07      5.56 o 
   3   4  10       27.77       52.34      3.91 o 
   4   4  10       28.30       24.63      3.62 o 
   5   4  10       61.13       86.11      6.22 o 
   6   4  10        1.40        7.52      4.12 o 
   7   4  10        0.76       15.52      6.10 o 
   8   4  10       95.10       80.02      9.21 o 
  -6   5  10        7.32       10.04      6.76 o 
  -5   5  10       99.78      102.01      8.67 o 
  -4   5  10        6.98        9.82      6.13 o 
  -3   5  10        5.98       11.40      5.64 o 
  -2   5  10       14.11       23.56      6.12 o 
  -1   5  10       33.27       43.32      5.93 o 
   0   5  10      174.34      182.39      7.24 o 
   1   5  10       52.71       58.48      5.54 o 
   2   5  10      561.24      546.37     14.56 o 
   3   5  10       38.78       41.14      6.68 o 
   4   5  10      138.16      126.10      9.41 o 
   5   5  10       27.47       31.64      6.50 o 
   6   5  10       96.31       97.91      8.14 o 
  -1   6  10        4.90       14.77      6.61 o 
   0   6  10       10.24        3.49      7.91 o 
   1   6  10        6.84       38.88     11.15 o 
 -10   1  11       41.34       43.72      8.50 o 
  -9   1  11        8.27        6.03      4.65 o 
  -8   1  11        0.49        3.39      2.92 o 
  -7   1  11      990.45      949.01     13.77 o 
  -6   1  11     1705.57     1672.87     14.92 o 
  -5   1  11       53.89       74.98      3.18 o 
  -4   1  11      201.67      179.69      3.69 o 
  -3   1  11     3616.99     3600.57     28.60 o 
  -2   1  11     3532.40     3920.16     30.27 o 
  -1   1  11        5.48       11.52      1.41 o 
   0   1  11     1107.41     1100.28      9.84 o 
   1   1  11        7.27        4.02      1.03 o 
   2   1  11      124.88      121.26      2.59 o 
   3   1  11     1943.54     1996.85     15.74 o 
   4   1  11      355.50      360.42      5.25 o 
   5   1  11        7.10        8.46      1.85 o 
   6   1  11     1051.35      977.69     12.86 o 
   7   1  11       13.49       14.23      2.82 o 
   8   1  11      158.87      166.22      8.70 o 
   9   1  11       14.40       15.90      5.13 o 
  10   1  11        0.08       -0.12      5.64 o 
 -10   2  11       54.09       28.79      9.17 o 
  -9   2  11       20.56        6.80      6.91 o 
  -8   2  11      104.11      124.54      8.76 o 
  -7   2  11      151.89      168.75      9.95 o 
  -6   2  11       90.56      103.93      6.20 o 
  -5   2  11      208.67      230.31      5.95 o 
  -4   2  11       13.38       33.49      2.93 o 
  -3   2  11       26.91       36.21      2.75 o 
  -2   2  11     2907.16     2965.62     21.48 o 
  -1   2  11      215.81      214.26      3.75 o 
   0   2  11       56.75       77.54      2.48 o 
   1   2  11      377.45      387.78      5.10 o 
   2   2  11      736.87      745.42      7.60 o 
   3   2  11       90.70       92.63      3.23 o 
   4   2  11      542.87      537.76      9.42 o 
   5   2  11      761.57      709.91     12.00 o 
   6   2  11        5.58       10.62      2.85 o 
   7   2  11      179.46      170.23      8.00 o 
   8   2  11       55.48       50.05      6.74 o 
   9   2  11       25.41       30.24      6.49 o 
  10   2  11        1.67        8.56      5.81 o 
  -9   3  11      240.37      231.64     16.35 o 
  -8   3  11      125.91      139.32     14.98 o 
  -7   3  11      215.02      238.29     23.40 o 
  -6   3  11       91.89      108.01      8.00 o 
  -5   3  11       56.51       66.35      5.55 o 
  -4   3  11        3.48        7.24      2.67 o 
  -3   3  11      947.58     1033.81     16.11 o 
  -2   3  11       10.48       13.56      2.21 o 
  -1   3  11        5.21       23.72      2.56 o 
   0   3  11      336.05      331.69      5.28 o 
   1   3  11      141.13      159.04      4.11 o 
   2   3  11      202.37      211.52      4.62 o 
   3   3  11       88.55       97.42      4.14 o 
   4   3  11       15.29       11.03      2.52 o 
   5   3  11        8.05       17.39      3.13 o 
   6   3  11       93.28      102.77      8.29 o 
   7   3  11       39.67       43.34      7.74 o 
   8   3  11        9.45       13.41      6.20 o 
   9   3  11       72.24       75.07      9.87 o 
  -8   4  11      369.41      347.69     24.18 o 
  -7   4  11       34.56       22.45      6.43 o 
  -6   4  11       42.86       53.28     10.80 o 
  -5   4  11      353.79      319.18     15.89 o 
  -4   4  11        8.92       25.36      5.10 o 
  -3   4  11      463.08      438.74     10.54 o 
  -2   4  11      153.85      141.95      6.37 o 
  -1   4  11       62.08       59.54      5.23 o 
   0   4  11        6.98       14.28      2.52 o 
   1   4  11      322.98      339.15      7.15 o 
   2   4  11      935.71      889.68     18.33 o 
   3   4  11      458.01      446.61      9.03 o 
   4   4  11       98.01       89.31      5.53 o 
   5   4  11      205.97      189.64      8.06 o 
   6   4  11      184.44      178.09      8.36 o 
   7   4  11        1.54        8.97      5.52 o 
  -6   5  11        0.66       -0.59      6.30 o 
  -5   5  11       89.34       84.99      9.66 o 
  -4   5  11       44.04       31.38      6.93 o 
  -3   5  11       97.16       70.54      9.06 o 
  -2   5  11       33.68       35.63      6.93 o 
  -1   5  11        7.20       15.02      4.87 o 
   0   5  11       12.92       26.18      6.32 o 
   1   5  11       40.01       47.60      5.24 o 
   2   5  11      289.52      315.79     11.84 o 
   3   5  11        4.77       18.64      5.83 o 
   4   5  11       26.88       32.18      6.23 o 
   5   5  11       66.84       63.42      8.05 o 
  -1   6  11      100.03       68.43     13.75 o 
   0   6  11        0.25        9.12      7.97 o 
   1   6  11      197.78      169.11     14.84 o 
 -11   0  12      163.73      133.31     18.88 o 
 -10   0  12        6.49        8.68      9.44 o 
  -9   0  12      348.95      351.73     19.31 o 
  -8   0  12      606.19      609.86     13.08 o 
  -7   0  12      798.59      750.68     14.55 o 
  -6   0  12      395.69      394.36      7.06 o 
  -5   0  12      301.53      284.56      5.46 o 
  -4   0  12      547.26      618.70      9.11 o 
  -3   0  12      348.55      454.84      7.15 o 
  -2   0  12     3561.48     3740.80     29.69 o 
  -1   0  12     2331.45     2497.57     20.72 o 
   0   0  12      553.56      527.52      5.54 o 
   1   0  12      114.25      128.56      3.36 o 
   2   0  12    10746.80    10661.11     79.51 o 
   3   0  12     1409.14     1534.94     15.67 o 
   4   0  12     1760.97     1601.43     16.15 o 
   5   0  12     2333.42     2309.76     22.14 o 
   6   0  12     1242.36     1212.31     17.67 o 
   7   0  12      368.21      407.39     12.13 o 
   8   0  12       16.82       23.73      6.58 o 
   9   0  12      490.88      503.25     29.55 o 
  10   0  12       60.98       52.54     13.68 o 
 -10   1  12      195.58      193.52     11.41 o 
  -9   1  12       47.54       35.07      6.14 o 
  -8   1  12       39.27       32.05      3.98 o 
  -7   1  12       21.29       35.87      3.68 o 
  -6   1  12      498.28      498.37      7.44 o 
  -5   1  12     1901.39     1916.22     15.44 o 
  -4   1  12      128.10      123.58      3.31 o 
  -3   1  12     1883.70     1940.77     17.14 o 
  -2   1  12      377.49      437.65      5.62 o 
  -1   1  12     8034.90     7916.24     52.14 o 
   0   1  12      228.74      217.42      3.50 o 
   1   1  12     8669.21     8648.90     60.17 o 
   2   1  12     1562.37     1684.10     13.64 o 
   3   1  12     6951.39     6745.91     41.20 o 
   4   1  12      556.55      576.27      6.89 o 
   5   1  12     2651.46     2565.68     20.26 o 
   6   1  12      308.61      318.43      7.09 o 
   7   1  12      430.91      422.87      8.66 o 
   8   1  12      546.39      528.04     16.27 o 
   9   1  12      180.17      179.67     15.05 o 
  10   1  12        8.61        6.41      5.99 o 
 -10   2  12        6.08       15.33      7.92 o 
  -9   2  12       37.60       37.86     12.21 o 
  -8   2  12      480.93      477.88     16.88 o 
  -7   2  12      300.20      287.95     12.00 o 
  -6   2  12      170.19      179.79      8.34 o 
  -5   2  12        0.55        4.44      2.09 o 
  -4   2  12     2273.24     2269.86     22.15 o 
  -3   2  12        0.39        5.38      1.56 o 
  -2   2  12     2611.86     2425.40     18.37 o 
  -1   2  12      146.53      124.17      3.78 o 
   0   2  12     2131.70     2032.42     14.99 o 
   1   2  12      173.06      158.71      3.41 o 
   2   2  12      749.72      727.09      7.52 o 
   3   2  12      380.09      377.59      5.77 o 
   4   2  12      345.43      333.93      5.97 o 
   5   2  12        2.04       11.35      2.77 o 
   6   2  12      431.11      388.02     10.79 o 
   7   2  12       83.19      105.66      7.08 o 
   8   2  12       72.21       73.12      7.70 o 
   9   2  12       38.33       28.10      6.14 o 
  10   2  12      115.91      115.95     10.49 o 
  -9   3  12       45.16       45.24      8.82 o 
  -8   3  12       69.52       60.62     14.02 o 
  -7   3  12       22.97       34.80      7.87 o 
  -6   3  12      348.55      358.33     12.33 o 
  -5   3  12      269.51      294.89      9.84 o 
  -4   3  12       17.59       17.91      3.06 o 
  -3   3  12     4036.69     3911.21     32.54 o 
  -2   3  12      152.13      168.16      4.89 o 
  -1   3  12     1900.81     1853.91     16.04 o 
   0   3  12      352.11      341.33      5.60 o 
   1   3  12        5.50       14.95      1.88 o 
   2   3  12      363.48      364.27      7.05 o 
   3   3  12      163.24      162.43      5.05 o 
   4   3  12        7.63       10.20      2.63 o 
   5   3  12      279.24      264.86      7.81 o 
   6   3  12       19.84       26.95      5.23 o 
   7   3  12      279.31      295.08     14.10 o 
   8   3  12       14.70       20.27      6.39 o 
   9   3  12       94.45       74.54      9.60 o 
  -8   4  12       13.55       23.31      7.36 o 
  -7   4  12        0.05        4.26      5.46 o 
  -6   4  12       47.79       36.68     10.90 o 
  -5   4  12       14.54       39.58      7.54 o 
  -4   4  12      185.09      185.41     10.55 o 
  -3   4  12        9.81       40.96      6.66 o 
  -2   4  12       60.82       70.24      4.90 o 
  -1   4  12        2.43        6.15      2.51 o 
   0   4  12      522.77      511.28      8.68 o 
   1   4  12        7.10       18.60      2.81 o 
   2   4  12       49.65       63.68      4.38 o 
   3   4  12      385.19      355.49      8.20 o 
   4   4  12      400.80      365.97      9.00 o 
   5   4  12       10.94       11.57      3.78 o 
   6   4  12      286.44      271.88      9.72 o 
   7   4  12       46.92       43.11      7.25 o 
  -6   5  12       10.70       21.21      7.32 o 
  -5   5  12       39.43       32.15      6.58 o 
  -4   5  12       52.04       55.88      8.16 o 
  -3   5  12       30.45       34.61      6.81 o 
  -2   5  12      152.02      148.69     12.35 o 
  -1   5  12        3.98       19.64      6.32 o 
   0   5  12      179.77      181.88      8.13 o 
   1   5  12      185.39      194.00      8.35 o 
   2   5  12       14.92       33.20      5.80 o 
   3   5  12      247.66      268.06     12.66 o 
   4   5  12       97.50       70.76      8.34 o 
   5   5  12        5.11       16.03      5.56 o 
  -1   6  12        2.74       15.43      6.83 o 
   0   6  12        8.07       10.23      7.92 o 
   1   6  12       98.62       84.04     11.54 o 
 -10   1  13      199.88      204.13     11.55 o 
  -9   1  13      451.87      427.14     14.16 o 
  -8   1  13       13.06       13.64      3.55 o 
  -7   1  13      997.35     1068.62     14.72 o 
  -6   1  13       17.14       19.89      2.12 o 
  -5   1  13      424.76      424.63      6.06 o 
  -4   1  13      397.37      405.88      5.44 o 
  -3   1  13       63.30       60.05      2.24 o 
  -2   1  13     1443.15     1422.58     11.39 o 
  -1   1  13     1109.70     1083.17      9.28 o 
   0   1  13      583.27      536.95      5.96 o 
   1   1  13     1596.97     1602.69     13.72 o 
   2   1  13     4382.58     4619.13     31.92 o 
   3   1  13     1322.07     1356.79     11.14 o 
   4   1  13       21.66       24.21      1.86 o 
   5   1  13      656.21      646.98      8.44 o 
   6   1  13      135.42      177.69      5.93 o 
   7   1  13        2.41       13.40      2.74 o 
   8   1  13      234.74      221.07     10.48 o 
   9   1  13      238.86      254.01     12.49 o 
  10   1  13       31.45       35.42      7.69 o 
 -10   2  13      107.67       96.72     13.28 o 
  -9   2  13      163.65      171.47     15.65 o 
  -8   2  13        4.44       14.79     10.75 o 
  -7   2  13        0.01        6.41      3.76 o 
  -6   2  13      432.46      425.24     10.60 o 
  -5   2  13      198.02      198.91      6.90 o 
  -4   2  13       65.33       84.48      4.26 o 
  -3   2  13      139.45      171.33      4.23 o 
  -2   2  13     1448.14     1635.68     14.08 o 
  -1   2  13      153.62      134.98      3.59 o 
   0   2  13       15.93       21.14      1.59 o 
   1   2  13       31.24       33.09      1.89 o 
   2   2  13      204.74      190.56      3.54 o 
   3   2  13       38.64       44.87      2.49 o 
   4   2  13     1141.58     1106.49     11.78 o 
   5   2  13        5.89        7.80      2.69 o 
   6   2  13       16.52       20.84      3.46 o 
   7   2  13      595.93      585.85     13.50 o 
   8   2  13      106.72      118.95      9.48 o 
   9   2  13       11.88        9.85      5.34 o 
  10   2  13      125.36      130.93     12.13 o 
  -9   3  13        8.37       13.30      6.63 o 
  -8   3  13       15.61       12.66      6.43 o 
  -7   3  13      385.96      365.77     16.48 o 
  -6   3  13      210.40      212.87     10.33 o 
  -5   3  13      125.83      144.93      8.17 o 
  -4   3  13      482.81      487.62     11.35 o 
  -3   3  13     2091.81     2047.30     20.20 o 
  -2   3  13      169.58      186.70      5.18 o 
  -1   3  13      344.82      348.67      5.82 o 
   0   3  13       63.11       74.07      3.26 o 
   1   3  13     1380.02     1368.00     12.59 o 
   2   3  13        1.22       13.91      1.91 o 
   3   3  13      474.84      464.55      7.76 o 
   4   3  13       92.25       83.21      4.47 o 
   5   3  13       25.85       39.77      3.74 o 
   6   3  13      217.73      240.87     11.07 o 
   7   3  13        0.98       15.10      5.59 o 
   8   3  13      161.27      148.58     11.89 o 
   9   3  13        4.30       15.49      6.86 o 
  -8   4  13       12.53        2.16      6.07 o 
  -7   4  13       92.86       73.47      9.25 o 
  -6   4  13       80.33       69.29      9.73 o 
  -5   4  13      228.70      228.31     12.36 o 
  -4   4  13      263.74      274.94     12.14 o 
  -3   4  13     1148.17     1114.22     19.21 o 
  -2   4  13      406.70      424.76     10.03 o 
  -1   4  13       52.25       49.26      4.63 o 
   0   4  13      205.47      221.35      8.22 o 
   1   4  13      168.73      180.01      5.95 o 
   2   4  13        8.94       17.15      2.95 o 
   3   4  13      347.54      337.72      8.94 o 
   4   4  13       42.35       50.07      4.56 o 
   5   4  13       49.15       45.02      4.84 o 
   6   4  13       95.92      118.20      7.25 o 
   7   4  13      170.63      175.53     11.72 o 
  -6   5  13      182.39      162.73     12.72 o 
  -5   5  13      167.50      169.49     10.71 o 
  -4   5  13        0.20       36.68      6.98 o 
  -3   5  13      180.68      216.12     11.99 o 
  -2   5  13      166.74      163.73     10.59 o 
  -1   5  13      362.58      340.26     12.18 o 
   0   5  13        9.03       18.66      4.27 o 
   1   5  13        9.13       28.22      4.72 o 
   2   5  13      159.09      155.56      9.22 o 
   3   5  13      189.79      221.24     11.65 o 
   4   5  13       54.91       43.03      7.34 o 
   5   5  13       26.11       25.49      6.17 o 
  -1   6  13        2.12        0.85      6.00 o 
   0   6  13        5.67        5.42      6.56 o 
 -10   0  14      163.37      141.96     17.43 o 
  -9   0  14        1.63       -2.55      6.35 o 
  -8   0  14      757.78      786.36     14.98 o 
  -7   0  14     1126.68     1121.17     18.31 o 
  -6   0  14     1381.59     1350.59     15.10 o 
  -5   0  14     1635.54     1624.83     15.51 o 
  -4   0  14      749.53      750.76      9.62 o 
  -3   0  14       72.32      145.26      3.59 o 
  -2   0  14     5999.75     5879.93     47.28 o 
  -1   0  14     2003.97     2109.77     17.83 o 
   0   0  14     7047.01     7275.28     60.85 o 
   1   0  14      173.71      203.22      3.84 o 
   2   0  14      990.80      849.69      9.50 o 
   3   0  14      199.96      211.44      5.11 o 
   4   0  14      516.98      468.54      7.53 o 
   5   0  14      861.39      797.92     16.16 o 
   6   0  14     1117.92     1141.23     19.95 o 
   7   0  14     1301.10     1193.87     22.10 o 
   8   0  14     1986.75     1986.18     38.36 o 
   9   0  14       33.56       35.34     11.08 o 
  10   0  14      860.32      803.77     36.43 o 
 -10   1  14      108.21       99.48      9.70 o 
  -9   1  14       40.27       43.91      6.48 o 
  -8   1  14        0.76        5.15      3.20 o 
  -7   1  14      797.68      805.08     12.46 o 
  -6   1  14      121.13      113.16      4.30 o 
  -5   1  14      234.32      233.36      4.64 o 
  -4   1  14        2.23        3.20      1.16 o 
  -3   1  14     1478.63     1599.43     13.08 o 
  -2   1  14      484.27      536.11      5.42 o 
  -1   1  14     2732.06     2744.72     20.59 o 
   0   1  14        5.05        5.68      1.10 o 
   1   1  14     3066.55     3114.59     23.88 o 
   2   1  14       26.62       48.59      1.99 o 
   3   1  14      539.77      474.92      5.43 o 
   4   1  14       10.85       10.15      1.52 o 
   5   1  14     1268.71     1142.91     11.86 o 
   6   1  14      138.34      148.18      5.42 o 
   7   1  14     1868.89     1768.68     19.46 o 
   8   1  14       21.91       21.06      4.57 o 
   9   1  14      398.97      392.43     17.47 o 
  10   1  14       39.00       43.69     10.47 o 
 -10   2  14       44.37       45.49      8.80 o 
  -9   2  14        4.25        2.64      6.09 o 
  -8   2  14       50.71       22.28      8.53 o 
  -7   2  14        3.43        2.96      3.75 o 
  -6   2  14        5.11        7.30      2.86 o 
  -5   2  14      249.52      275.96      6.80 o 
  -4   2  14      589.55      594.60      8.83 o 
  -3   2  14      181.36      192.33      4.38 o 
  -2   2  14      480.92      543.60      6.85 o 
  -1   2  14     1108.26     1062.61     11.02 o 
   0   2  14      670.94      639.94      6.76 o 
   1   2  14     4445.05     4529.93     28.51 o 
   2   2  14      850.11      784.69      8.02 o 
   3   2  14      665.14      630.56      7.71 o 
   4   2  14     2777.89     2650.01     21.46 o 
   5   2  14       11.91       10.16      2.58 o 
   6   2  14     1448.72     1363.48     18.46 o 
   7   2  14      333.70      349.97     11.09 o 
   8   2  14      282.71      284.24     15.84 o 
   9   2  14       10.44       10.24      6.10 o 
  -9   3  14        8.23       12.85      6.95 o 
  -8   3  14       32.71       37.44      8.20 o 
  -7   3  14        5.05       25.44      6.59 o 
  -6   3  14       13.47        8.77      5.05 o 
  -5   3  14        3.79       11.64      3.52 o 
  -4   3  14     1267.10     1252.67     19.33 o 
  -3   3  14      798.00      843.01     12.02 o 
  -2   3  14      213.53      216.76      5.38 o 
  -1   3  14       34.41       37.54      2.31 o 
   0   3  14      486.48      458.72      7.18 o 
   1   3  14      900.40      886.57      9.18 o 
   2   3  14     1595.12     1573.38     14.83 o 
   3   3  14     1368.88     1307.73     14.13 o 
   4   3  14      101.51       94.80      4.70 o 
   5   3  14     1103.26     1077.69     15.27 o 
   6   3  14      521.67      498.96     14.19 o 
   7   3  14      258.34      253.84     13.34 o 
   8   3  14       20.24       14.82      6.26 o 
   9   3  14       12.19       22.07      7.45 o 
  -8   4  14       35.35       34.79      7.92 o 
  -7   4  14       22.92       27.99      7.75 o 
  -6   4  14       14.83       28.94      9.20 o 
  -5   4  14      102.70       93.35      8.78 o 
  -4   4  14       55.23       48.09      6.41 o 
  -3   4  14      107.69      134.12      8.21 o 
  -2   4  14       25.04       35.96      3.91 o 
  -1   4  14       99.55       97.50      5.74 o 
   0   4  14      219.84      206.61      6.61 o 
   1   4  14      271.93      313.25      7.31 o 
   2   4  14      191.03      222.27      6.59 o 
   3   4  14        0.20        7.89      2.94 o 
   4   4  14      127.96      141.40      6.59 o 
   5   4  14        1.71       -0.11      3.52 o 
   6   4  14       78.30      100.86      7.39 o 
   7   4  14       13.65       19.15      5.98 o 
  -6   5  14       21.79       29.18      7.75 o 
  -5   5  14        7.57       24.09      6.61 o 
  -4   5  14      670.17      621.63     18.26 o 
  -3   5  14      315.12      309.48     15.13 o 
  -2   5  14       70.92       78.86      8.23 o 
  -1   5  14      133.48      159.76     10.78 o 
   0   5  14       11.04       29.01      4.58 o 
   1   5  14       23.48       45.27      5.11 o 
   2   5  14       34.35       52.23      6.40 o 
   3   5  14      371.99      358.08     19.63 o 
   4   5  14       16.99       22.58      6.50 o 
   5   5  14        0.18       -0.29      5.57 o 
  -1   6  14        0.15       19.27      6.82 o 
   0   6  14        1.43       12.65      6.74 o 
 -10   1  15        6.79       14.73      6.45 o 
  -9   1  15        0.76        6.50      4.78 o 
  -8   1  15      284.34      303.90      9.23 o 
  -7   1  15      378.09      391.84      9.02 o 
  -6   1  15      385.57      384.68      5.94 o 
  -5   1  15      347.22      334.30      5.48 o 
  -4   1  15      389.65      315.43      4.62 o 
  -3   1  15        3.48       10.54      1.30 o 
  -2   1  15     2321.06     2529.68     18.53 o 
  -1   1  15     2517.39     2534.35     19.24 o 
   0   1  15     1703.48     1727.82     13.70 o 
   1   1  15     1091.24     1135.27     10.65 o 
   2   1  15     1122.98     1116.43     10.22 o 
   3   1  15      300.71      295.04      3.98 o 
   4   1  15      270.35      298.79      4.87 o 
   5   1  15        4.57        8.38      1.87 o 
   6   1  15      674.54      676.95      9.84 o 
   7   1  15        8.66       24.71      3.26 o 
   8   1  15       54.32       45.24      7.71 o 
   9   1  15      296.03      329.09     15.42 o 
  10   1  15        6.20        7.72      6.32 o 
 -10   2  15        2.15        3.18      6.06 o 
  -9   2  15       12.47       21.84      6.71 o 
  -8   2  15       35.50       47.50     10.97 o 
  -7   2  15       93.81       98.53      9.20 o 
  -6   2  15        5.38       10.68      2.85 o 
  -5   2  15     3006.31     2881.12     27.23 o 
  -4   2  15      541.60      562.11      8.55 o 
  -3   2  15      130.75      127.61      4.16 o 
  -2   2  15     3040.29     3050.20     22.42 o 
  -1   2  15     3600.22     3663.27     28.07 o 
   0   2  15       68.99       70.96      2.58 o 
   1   2  15       94.84      110.87      3.00 o 
   2   2  15      608.76      628.62      8.23 o 
   3   2  15       89.51      111.39      3.83 o 
   4   2  15       29.60       42.85      3.24 o 
   5   2  15      164.46      191.53      6.56 o 
   6   2  15       81.74       78.32      5.21 o 
   7   2  15       92.64      101.33      8.32 o 
   8   2  15       98.92      101.65      8.82 o 
   9   2  15       76.18       69.00      7.86 o 
  -9   3  15      155.03      145.86     13.77 o 
  -8   3  15      395.06      420.28     20.25 o 
  -7   3  15       49.97       52.93      8.14 o 
  -6   3  15       31.87       30.37      8.22 o 
  -5   3  15      194.65      187.26      8.38 o 
  -4   3  15     1121.47     1088.40     17.79 o 
  -3   3  15      585.24      599.77     10.62 o 
  -2   3  15      426.99      411.10      7.01 o 
  -1   3  15       86.65       86.44      3.08 o 
   0   3  15      434.07      410.92      5.94 o 
   1   3  15      340.96      353.64      5.52 o 
   2   3  15      772.14      770.02      9.11 o 
   3   3  15      340.37      332.89      6.59 o 
   4   3  15       33.69       35.04      3.29 o 
   5   3  15     1189.62     1189.12     16.06 o 
   6   3  15      109.54      144.08      9.91 o 
   7   3  15       40.20       47.61      7.23 o 
   8   3  15       32.07       26.99      7.23 o 
   9   3  15       21.60       20.58      7.12 o 
  -8   4  15      107.50      101.38     13.17 o 
  -7   4  15      305.52      267.84     17.37 o 
  -6   4  15      248.05      240.13     19.83 o 
  -5   4  15       86.85       88.98      8.71 o 
  -4   4  15      183.53      177.86     10.36 o 
  -3   4  15      315.46      317.33     11.70 o 
  -2   4  15      204.44      188.20      7.87 o 
  -1   4  15      782.95      749.29     13.64 o 
   0   4  15      163.89      174.19      5.80 o 
   1   4  15      978.69      973.57     13.36 o 
   2   4  15      775.95      762.86     12.44 o 
   3   4  15       60.85       69.51      4.71 o 
   4   4  15      687.20      685.20     12.33 o 
   5   4  15        6.06        9.40      3.77 o 
   6   4  15      591.03      606.37     14.66 o 
   7   4  15        4.23        7.66      5.09 o 
  -6   5  15      163.03      152.38     12.43 o 
  -5   5  15      118.48      127.65     10.47 o 
  -4   5  15       39.44       83.14      8.94 o 
  -3   5  15       51.31       47.55      7.36 o 
  -2   5  15      155.57      155.32     12.31 o 
  -1   5  15      200.83      222.43     10.55 o 
   0   5  15      335.62      338.21     10.19 o 
   1   5  15      523.31      492.58     11.87 o 
   2   5  15      111.53      115.12      8.28 o 
   3   5  15      203.51      218.07     13.58 o 
   4   5  15       22.52       13.68      5.73 o 
   5   5  15       91.51       90.29      9.42 o 
   0   6  15      173.07      161.66     11.70 o 
 -10   0  16       56.47       46.65     12.04 o 
  -9   0  16      495.92      499.98     21.00 o 
  -8   0  16      561.63      594.79     12.82 o 
  -7   0  16      549.64      558.44     14.75 o 
  -6   0  16      161.79      164.12      5.26 o 
  -5   0  16     2453.38     2401.40     20.63 o 
  -4   0  16       47.47       62.28      3.15 o 
  -3   0  16     7404.33     8204.01     62.84 o 
  -2   0  16     2821.19     2875.11     26.07 o 
  -1   0  16      683.65      621.29      6.83 o 
   0   0  16     1393.11     1379.52     12.24 o 
   1   0  16     1161.84     1139.68     12.29 o 
   2   0  16     8066.88     8343.22     67.34 o 
   3   0  16     7358.51     7759.51     60.79 o 
   4   0  16     1565.24     1503.35     15.74 o 
   5   0  16        2.50        4.28      2.05 o 
   6   0  16     4898.53     4372.79     50.34 o 
   7   0  16        7.12        3.31      3.52 o 
   8   0  16      295.28      298.20     15.33 o 
   9   0  16       33.57       38.41      8.97 o 
  10   0  16       95.22       85.66     28.81 o 
 -10   1  16      171.32      166.25     13.44 o 
  -9   1  16       17.30       21.59      6.02 o 
  -8   1  16       74.19       85.42      5.72 o 
  -7   1  16       51.18       42.98      3.85 o 
  -6   1  16      535.05      512.19      7.06 o 
  -5   1  16      286.40      281.60      5.41 o 
  -4   1  16        5.90        4.67      1.25 o 
  -3   1  16     4714.14     5018.35     33.63 o 
  -2   1  16     1886.35     1963.16     15.64 o 
  -1   1  16      412.02      458.36      5.15 o 
   0   1  16     2840.79     2911.43     22.06 o 
   1   1  16     1318.28     1347.17     12.18 o 
   2   1  16     2270.90     2390.10     18.42 o 
   3   1  16      314.12      306.10      4.09 o 
   4   1  16      885.41      901.24      8.81 o 
   5   1  16     1123.11     1017.52     11.13 o 
   6   1  16      415.41      404.76      7.57 o 
   7   1  16      148.48      133.17      5.93 o 
   8   1  16       10.59       11.23      4.19 o 
   9   1  16      329.14      359.55     16.02 o 
  10   1  16      125.48      136.38     12.01 o 
 -10   2  16        5.74        6.38      6.51 o 
  -9   2  16      540.06      543.53     19.82 o 
  -8   2  16      257.74      258.70     14.68 o 
  -7   2  16       70.61       68.94      9.17 o 
  -6   2  16      494.84      469.59      9.72 o 
  -5   2  16      224.63      249.76      7.40 o 
  -4   2  16      481.22      530.31      8.32 o 
  -3   2  16       95.50      132.40      3.88 o 
  -2   2  16      448.54      481.08      7.60 o 
  -1   2  16       96.42      128.22      3.12 o 
   0   2  16      374.85      354.19      5.06 o 
   1   2  16     1193.93     1246.64     11.33 o 
   2   2  16      825.68      895.14      8.35 o 
   3   2  16       35.38       43.31      2.78 o 
   4   2  16        0.35        9.83      2.05 o 
   5   2  16      327.04      367.40      7.87 o 
   6   2  16      189.13      214.26      7.74 o 
   7   2  16      650.07      623.69     16.09 o 
   8   2  16      899.73      894.18     21.44 o 
   9   2  16      263.72      296.99     14.15 o 
  -9   3  16       60.71       66.13     10.09 o 
  -8   3  16      515.76      518.16     19.52 o 
  -7   3  16      594.96      579.46     31.52 o 
  -6   3  16       12.97       22.74      6.05 o 
  -5   3  16      180.60      196.69      8.96 o 
  -4   3  16        0.83       42.12      4.65 o 
  -3   3  16        2.07       13.43      2.81 o 
  -2   3  16      396.76      394.68      7.29 o 
  -1   3  16      262.56      275.79      5.14 o 
   0   3  16      114.75      120.52      3.76 o 
   1   3  16      167.09      183.62      4.09 o 
   2   3  16        6.03       10.14      2.30 o 
   3   3  16      131.60      142.05      5.16 o 
   4   3  16       23.40       19.17      2.93 o 
   5   3  16      151.36      176.23      6.62 o 
   6   3  16      732.30      760.35     19.35 o 
   7   3  16       53.90       57.50      7.96 o 
   8   3  16      155.67      148.47     19.16 o 
   9   3  16      387.20      410.94     18.74 o 
  -8   4  16        9.27       12.29      6.77 o 
  -7   4  16       44.99       59.42      9.59 o 
  -6   4  16       46.51       40.05      7.94 o 
  -5   4  16       25.79       41.86      6.93 o 
  -4   4  16        0.07       18.11      5.04 o 
  -3   4  16       11.08       86.26     11.86 o 
  -2   4  16        3.04       32.18      4.97 o 
  -1   4  16       13.84       31.60      4.27 o 
   0   4  16       18.90       27.13      3.47 o 
   1   4  16      234.82      257.35      7.36 o 
   2   4  16       47.83       62.27      4.41 o 
   3   4  16      149.17      150.74      6.48 o 
   4   4  16       50.82       67.08      5.10 o 
   5   4  16       33.02       39.64      4.87 o 
   6   4  16       22.06       26.07      4.91 o 
   7   4  16        0.73        6.78      5.30 o 
  -6   5  16       40.10       48.03      9.60 o 
  -5   5  16       43.45       37.38      8.51 o 
  -4   5  16      280.42      311.20     14.36 o 
  -3   5  16        3.60        9.92      5.63 o 
  -2   5  16      220.32      234.91     12.06 o 
  -1   5  16      212.65      225.94     11.64 o 
   0   5  16      120.24      137.17      7.40 o 
   1   5  16        0.49       22.68      4.41 o 
   2   5  16       78.20       91.76      8.33 o 
   3   5  16       19.22       32.99      6.52 o 
   4   5  16      104.01       95.85      9.13 o 
   5   5  16      308.28      320.61     14.89 o 
 -10   1  17       60.76       64.04      9.43 o 
  -9   1  17       58.76       49.35      7.79 o 
  -8   1  17        0.77       10.46      3.26 o 
  -7   1  17        6.64        7.71      2.49 o 
  -6   1  17        0.38        3.80      1.66 o 
  -5   1  17      525.15      517.05      6.95 o 
  -4   1  17      173.40      198.88      3.70 o 
  -3   1  17      718.75      781.18      8.15 o 
  -2   1  17        2.53        5.98      0.97 o 
  -1   1  17      559.94      530.28      5.65 o 
   0   1  17     3635.76     3724.64     28.94 o 
   1   1  17      150.18      154.60      3.21 o 
   2   1  17     3957.18     4005.23     29.24 o 
   3   1  17      313.19      327.12      4.28 o 
   4   1  17      111.74      107.61      3.09 o 
   5   1  17     1862.11     1680.21     15.37 o 
   6   1  17      389.57      325.24      6.98 o 
   7   1  17        5.80        6.05      2.62 o 
   8   1  17      107.18      100.84      7.91 o 
   9   1  17        7.17       15.36      6.09 o 
  10   1  17        0.04       10.55      6.48 o 
 -10   2  17       54.59       44.21      9.51 o 
  -9   2  17      104.01      113.62     13.21 o 
  -8   2  17      479.50      489.95     17.93 o 
  -7   2  17      196.34      199.87     12.15 o 
  -6   2  17      367.49      342.32      9.00 o 
  -5   2  17       78.03      123.19      5.91 o 
  -4   2  17       23.94       11.68      2.15 o 
  -3   2  17      210.74      271.18      5.16 o 
  -2   2  17       25.71       29.94      2.25 o 
  -1   2  17     3782.32     3846.64     27.46 o 
   0   2  17       11.89       11.80      1.56 o 
   1   2  17     2411.60     2364.13     18.24 o 
   2   2  17     1316.77     1358.08     12.22 o 
   3   2  17     1774.08     1749.94     15.91 o 
   4   2  17     1261.54     1202.12     13.34 o 
   5   2  17        3.32        5.22      2.51 o 
   6   2  17      401.01      365.04      9.18 o 
   7   2  17        8.83       14.50      6.06 o 
   8   2  17      187.76      229.18     11.85 o 
   9   2  17        3.89        5.07      5.75 o 
  -9   3  17      286.52      304.68     18.26 o 
  -8   3  17       40.35       39.89      8.01 o 
  -7   3  17       48.95       50.22      9.22 o 
  -6   3  17      264.18      244.65     13.66 o 
  -5   3  17        1.12       13.67      4.00 o 
  -4   3  17     1281.44     1313.78     20.07 o 
  -3   3  17       34.59       33.38      3.57 o 
  -2   3  17      875.90      864.26     11.77 o 
  -1   3  17      319.36      312.32      5.32 o 
   0   3  17      441.36      461.87      6.63 o 
   1   3  17      331.65      342.28      5.26 o 
   2   3  17        6.75        8.81      1.96 o 
   3   3  17       11.74        8.71      2.39 o 
   4   3  17       50.63       57.50      3.91 o 
   5   3  17      114.16      120.21      5.77 o 
   6   3  17      174.09      189.92     14.79 o 
   7   3  17      272.36      283.07     16.71 o 
   8   3  17        2.56       13.17      6.06 o 
   9   3  17      142.11      161.24     12.09 o 
  -8   4  17       86.98       87.58     10.56 o 
  -7   4  17      101.59      101.62     11.82 o 
  -6   4  17       21.83       18.90      6.76 o 
  -5   4  17      952.23      931.83     27.17 o 
  -4   4  17      521.44      505.47     15.25 o 
  -3   4  17     2806.83     2747.80     36.56 o 
  -2   4  17     1146.46     1093.76     22.52 o 
  -1   4  17      391.86      386.31      9.65 o 
   0   4  17      518.95      488.95      8.97 o 
   1   4  17      265.09      282.06      7.16 o 
   2   4  17      341.28      358.61      8.47 o 
   3   4  17      180.07      177.08      6.87 o 
   4   4  17        0.01        2.83      3.20 o 
   5   4  17      649.26      638.58     15.08 o 
   6   4  17       56.73       51.46      6.05 o 
   7   4  17       11.36       13.84      5.66 o 
  -6   5  17       79.03       68.24     12.42 o 
  -5   5  17        0.99        2.92      5.84 o 
  -4   5  17      905.32      818.36     21.16 o 
  -3   5  17       32.47       30.12      6.63 o 
  -2   5  17      367.47      392.50     13.38 o 
  -1   5  17       13.19       16.67      5.02 o 
   0   5  17      155.19      172.19      9.36 o 
   1   5  17       53.29       67.97      5.78 o 
   2   5  17      215.31      219.89     13.58 o 
   3   5  17      233.33      251.87     12.50 o 
   4   5  17       85.62       75.83      8.59 o 
   5   5  17        7.21       32.87      7.27 o 
 -10   0  18      147.66      102.86     29.73 o 
  -9   0  18     1048.49     1077.93     31.14 o 
  -8   0  18      153.57      165.11      8.36 o 
  -7   0  18     1824.57     1843.30     22.83 o 
  -6   0  18     1364.54     1371.91     15.34 o 
  -5   0  18     1985.78     1949.76     19.21 o 
  -4   0  18        0.20        1.00      1.33 o 
  -3   0  18      127.31      160.60      3.86 o 
  -2   0  18      894.28      990.97     10.80 o 
  -1   0  18    10593.79    10582.02    109.65 o 
   0   0  18     2602.32     2665.15     22.22 o 
   1   0  18     3210.80     3049.03     28.25 o 
   2   0  18      636.40      627.50      8.47 o 
   3   0  18     2269.97     2202.87     22.35 o 
   4   0  18     1709.91     1678.87     18.01 o 
   5   0  18        0.03        0.69      1.92 o 
   6   0  18      144.19       90.39      6.61 o 
   7   0  18      640.48      644.90     15.81 o 
   8   0  18        0.95        4.63      5.67 o 
   9   0  18      273.06      272.28     18.09 o 
  10   0  18      292.53      295.40     19.95 o 
 -10   1  18      404.24      436.06     19.45 o 
  -9   1  18       12.44        8.33      6.09 o 
  -8   1  18      980.33     1023.37     27.24 o 
  -7   1  18       26.65       39.10      4.06 o 
  -6   1  18      239.65      268.37      5.30 o 
  -5   1  18      137.25      128.37      3.83 o 
  -4   1  18     1349.98     1403.05     11.58 o 
  -3   1  18       17.86       28.54      1.92 o 
  -2   1  18     1008.88     1024.82      8.49 o 
  -1   1  18      414.43      398.77      4.51 o 
   0   1  18       62.43       97.34      3.81 o 
   1   1  18      470.44      490.26      5.52 o 
   2   1  18     1630.70     1666.41     12.36 o 
   3   1  18      136.66      156.88      3.03 o 
   4   1  18      603.38      626.11      6.91 o 
   5   1  18      133.31      127.70      4.55 o 
   6   1  18        1.10        3.43      2.03 o 
   7   1  18      130.37      128.15      5.86 o 
   8   1  18      736.64      738.72     17.09 o 
   9   1  18      245.15      253.81     14.13 o 
  10   1  18      293.87      330.94     16.74 o 
 -10   2  18       97.97       92.82     11.09 o 
  -9   2  18      328.30      332.72     22.36 o 
  -8   2  18       20.97       23.27      6.88 o 
  -7   2  18      441.35      440.63     20.85 o 
  -6   2  18       78.69       86.60      5.51 o 
  -5   2  18     2239.25     2191.68     23.94 o 
  -4   2  18        8.07        8.30      1.98 o 
  -3   2  18     3643.74     3675.19     27.00 o 
  -2   2  18      997.86     1011.45      9.87 o 
  -1   2  18     1300.00     1324.53     12.28 o 
   0   2  18      452.97      403.49      5.50 o 
   1   2  18      645.23      704.96      7.86 o 
   2   2  18      236.63      253.42      4.66 o 
   3   2  18       89.35       95.90      3.68 o 
   4   2  18      103.26       98.66      4.09 o 
   5   2  18       75.99       59.58      4.39 o 
   6   2  18       33.56       37.24      4.04 o 
   7   2  18      110.98      115.75      9.21 o 
   8   2  18       34.53       33.06      6.13 o 
   9   2  18        0.13        1.70      5.45 o 
  -9   3  18      294.21      283.42     22.24 o 
  -8   3  18       18.60       18.94      6.84 o 
  -7   3  18      188.77      195.31     24.22 o 
  -6   3  18      294.01      288.81     17.61 o 
  -5   3  18      178.39      172.93      8.98 o 
  -4   3  18     1320.02     1222.21     19.27 o 
  -3   3  18       12.33       15.29      2.85 o 
  -2   3  18      428.90      414.12      7.87 o 
  -1   3  18      231.85      220.17      5.55 o 
   0   3  18       92.45      129.10      3.91 o 
   1   3  18      424.86      427.03      6.71 o 
   2   3  18      618.46      602.97      7.96 o 
   3   3  18        0.45        2.34      2.12 o 
   4   3  18       13.86       24.02      3.02 o 
   5   3  18      127.32      149.31      6.41 o 
   6   3  18      136.28      131.32      9.78 o 
   7   3  18      370.70      409.51     16.33 o 
   8   3  18       34.95       31.20      7.41 o 
  -8   4  18        0.36       -0.66      5.95 o 
  -7   4  18       45.20       54.97     14.78 o 
  -6   4  18        0.93        0.16      5.57 o 
  -5   4  18      176.48      190.81     11.67 o 
  -4   4  18      390.85      352.60     13.22 o 
  -3   4  18      419.60      483.65     12.30 o 
  -2   4  18       26.45       55.99      7.02 o 
  -1   4  18       44.72       51.02      4.96 o 
   0   4  18        3.64       31.64      5.99 o 
   1   4  18       66.52       95.54      4.76 o 
   2   4  18      153.36      151.00      6.86 o 
   3   4  18        2.45       12.75      3.63 o 
   4   4  18       17.02       18.02      3.73 o 
   5   4  18       14.73       34.76      4.61 o 
   6   4  18       13.42       30.68      6.38 o 
   7   4  18       19.29       14.80      5.32 o 
  -6   5  18        4.11       14.72      8.99 o 
  -5   5  18        1.21        5.91      6.16 o 
  -4   5  18       16.52       56.33      8.07 o 
  -3   5  18       69.37       51.88      7.50 o 
  -2   5  18       72.90       93.67      8.09 o 
  -1   5  18        2.97        6.62      4.62 o 
   0   5  18       23.17       40.62      5.83 o 
   1   5  18      244.60      236.16      8.98 o 
   2   5  18        9.25       21.39      5.83 o 
   3   5  18      106.56      103.01      9.16 o 
   4   5  18        0.00       23.09      6.39 o 
   5   5  18      110.82      123.49     10.61 o 
 -10   1  19       66.70       77.53     10.17 o 
  -9   1  19        5.30       17.99      6.54 o 
  -8   1  19       93.97      118.47      7.28 o 
  -7   1  19      423.07      443.91      9.43 o 
  -6   1  19        0.09        6.12      1.77 o 
  -5   1  19      132.89      152.16      4.07 o 
  -4   1  19     3683.43     3948.79     24.22 o 
  -3   1  19       48.26       85.26      2.75 o 
  -2   1  19      799.74      851.64      7.41 o 
  -1   1  19     2665.37     2632.65     19.57 o 
   0   1  19      334.62      365.71      4.64 o 
   1   1  19      797.03      878.63      7.92 o 
   2   1  19      314.31      345.28      4.40 o 
   3   1  19      233.71      216.43      3.33 o 
   4   1  19        7.12        8.50      1.37 o 
   5   1  19      149.92      166.21      4.91 o 
   6   1  19      212.36      247.04      6.94 o 
   7   1  19      233.21      228.36      7.24 o 
   8   1  19      423.28      404.66     13.57 o 
   9   1  19      225.62      243.17     17.71 o 
  10   1  19      251.43      271.79     16.98 o 
 -10   2  19        8.26        8.20      6.36 o 
  -9   2  19      114.75      100.24     12.45 o 
  -8   2  19      259.44      290.17     15.62 o 
  -7   2  19       39.68       63.47      6.93 o 
  -6   2  19       72.88       81.49      6.00 o 
  -5   2  19       22.25       27.98      3.39 o 
  -4   2  19      149.76      140.20      5.45 o 
  -3   2  19      693.71      697.85      8.41 o 
  -2   2  19      897.69      873.81      9.55 o 
  -1   2  19     1706.66     1758.08     15.59 o 
   0   2  19      753.09      801.15      8.30 o 
   1   2  19      710.03      720.00      8.35 o 
   2   2  19      218.48      225.87      4.35 o 
   3   2  19      305.58      283.13      5.54 o 
   4   2  19      411.82      381.80      7.20 o 
   5   2  19      111.79       89.19      4.73 o 
   6   2  19       79.40       74.28      5.27 o 
   7   2  19      465.77      468.43     17.59 o 
   8   2  19      104.87      107.36     10.31 o 
   9   2  19       75.23       79.84      9.82 o 
  -9   3  19        4.27       23.31      7.82 o 
  -8   3  19       12.91       35.10      9.23 o 
  -7   3  19        7.07       12.46      6.38 o 
  -6   3  19        7.73       18.89      4.68 o 
  -5   3  19      247.69      244.11     11.78 o 
  -4   3  19       15.75       25.78      5.59 o 
  -3   3  19       21.80       26.78      3.52 o 
  -2   3  19      390.54      400.21      7.71 o 
  -1   3  19        5.97       15.77      2.01 o 
   0   3  19     2496.13     2517.54     19.62 o 
   1   3  19        0.31       11.17      2.14 o 
   2   3  19     2148.11     2115.02     20.79 o 
   3   3  19       13.41       12.69      2.54 o 
   4   3  19      534.74      507.93      9.14 o 
   5   3  19       70.02       86.58      5.20 o 
   6   3  19      789.71      768.26     17.34 o 
   7   3  19       71.41       94.40      9.55 o 
   8   3  19        2.63        4.17      5.72 o 
  -8   4  19        1.22        6.17      6.86 o 
  -7   4  19        8.89        7.54      6.62 o 
  -6   4  19        5.20        9.82      6.18 o 
  -5   4  19        0.65        8.11      5.38 o 
  -4   4  19       74.74       78.45      8.64 o 
  -3   4  19       57.30       91.16      7.03 o 
  -2   4  19       30.71       36.69      4.55 o 
  -1   4  19       83.15       96.19      7.67 o 
   0   4  19      747.55      710.43     11.01 o 
   1   4  19     1405.42     1372.48     16.65 o 
   2   4  19        1.37        9.68      2.84 o 
   3   4  19      502.56      520.90     12.36 o 
   4   4  19      246.55      270.62      8.51 o 
   5   4  19      106.76       96.44      6.45 o 
   6   4  19      808.86      791.85     16.26 o 
   7   4  19       49.91       35.34      5.77 o 
  -6   5  19        1.85        4.11      8.24 o 
  -5   5  19       80.36       68.62      8.66 o 
  -4   5  19        0.21       12.86      6.16 o 
  -3   5  19       41.33       49.85      9.58 o 
  -2   5  19      278.51      302.98     12.32 o 
  -1   5  19        0.32        7.35      4.63 o 
   0   5  19      520.06      494.11     13.78 o 
   1   5  19       87.32       88.62      7.65 o 
   2   5  19      375.32      409.80     14.15 o 
   3   5  19        0.59        8.68      5.49 o 
   4   5  19      285.54      277.21     13.76 o 
   5   5  19      148.53      142.69     13.49 o 
 -10   0  20       42.00       33.07     11.33 o 
  -9   0  20       70.20       81.25     11.00 o 
  -8   0  20      490.32      490.03     13.99 o 
  -7   0  20       37.13       42.83      4.00 o 
  -6   0  20     2354.62     2351.34     22.27 o 
  -5   0  20     2843.62     2852.22     39.21 o 
  -4   0  20      192.88      131.95      3.95 o 
  -3   0  20     5278.41     5101.86     45.25 o 
  -2   0  20      415.51      433.39      5.96 o 
  -1   0  20     5130.27     4887.34     52.94 o 
   0   0  20     1599.36     1678.31     14.89 o 
   1   0  20      234.27      266.70      4.19 o 
   2   0  20      213.83      180.26      4.48 o 
   3   0  20       15.47       16.72      2.08 o 
   4   0  20      401.36      395.10      7.50 o 
   5   0  20      190.64      200.61      7.45 o 
   6   0  20        1.20        8.99      3.56 o 
   7   0  20     1031.57      934.16     19.52 o 
   8   0  20       37.70       27.83      9.82 o 
   9   0  20      145.44      115.46     22.07 o 
  10   0  20        0.11       -0.47      7.29 o 
 -10   1  20      154.45      141.31     12.68 o 
  -9   1  20      688.04      684.73     54.36 o 
  -8   1  20      471.41      455.08     12.51 o 
  -7   1  20     1062.30     1073.45     13.62 o 
  -6   1  20     1007.44      999.68     11.08 o 
  -5   1  20     1658.34     1623.05     14.86 o 
  -4   1  20     3309.09     3184.48     20.79 o 
  -3   1  20      896.85      902.64      9.23 o 
  -2   1  20     4873.15     4718.56     30.09 o 
  -1   1  20      294.88      309.14      5.56 o 
   0   1  20     3284.05     3262.83     23.76 o 
   1   1  20     2141.97     2368.58     16.41 o 
   2   1  20     1316.86     1264.35     10.46 o 
   3   1  20      312.14      314.02      4.68 o 
   4   1  20      232.06      231.24      4.38 o 
   5   1  20      155.91      129.95      4.50 o 
   6   1  20      593.68      565.21     11.69 o 
   7   1  20      103.01      103.24      5.43 o 
   8   1  20      117.63      121.40      8.70 o 
   9   1  20        3.14       11.94      6.09 o 
  10   1  20        3.39       10.40      6.51 o 
 -10   2  20       42.56       36.12      8.32 o 
  -9   2  20      217.41      267.48     18.33 o 
  -8   2  20      248.13      255.50     14.86 o 
  -7   2  20      652.32      629.09     30.35 o 
  -6   2  20       38.46       29.32      4.53 o 
  -5   2  20       47.55       56.14      4.40 o 
  -4   2  20       22.48       13.87      2.84 o 
  -3   2  20      434.13      444.45      6.99 o 
  -2   2  20      599.41      564.48      7.66 o 
  -1   2  20     1135.00     1069.65     10.69 o 
   0   2  20      713.87      683.46      7.74 o 
   1   2  20     3048.20     2990.69     23.10 o 
   2   2  20        2.93        5.36      1.46 o 
   3   2  20     1010.44      970.40     10.93 o 
   4   2  20      292.47      291.02      6.09 o 
   5   2  20      239.07      251.63      7.06 o 
   6   2  20      515.96      488.84     10.68 o 
   7   2  20       25.48       20.92      5.44 o 
   8   2  20       42.13       41.22      8.17 o 
   9   2  20        9.99       11.65      6.42 o 
  -9   3  20       17.78       26.36      9.40 o 
  -8   3  20      130.20      132.99     14.25 o 
  -7   3  20       27.95       33.79      8.23 o 
  -6   3  20      222.40      221.50     18.06 o 
  -5   3  20        3.61        2.64      3.48 o 
  -4   3  20        4.30        9.31      3.58 o 
  -3   3  20      232.93      231.24      7.47 o 
  -2   3  20      362.14      366.47      7.39 o 
  -1   3  20     1039.37     1028.08     11.08 o 
   0   3  20     2672.76     2663.95     20.49 o 
   1   3  20      904.69      886.60     12.76 o 
   2   3  20      142.70      166.71      5.28 o 
   3   3  20       43.55       45.03      3.41 o 
   4   3  20      609.44      599.04     10.12 o 
   5   3  20      545.89      496.52     10.06 o 
   6   3  20        1.92       27.45      7.24 o 
   7   3  20       83.99       68.61      8.89 o 
   8   3  20        7.26        4.80      5.32 o 
  -8   4  20       23.67       26.74      8.26 o 
  -7   4  20       21.84       29.87      8.11 o 
  -6   4  20      170.43      162.67     13.31 o 
  -5   4  20       41.37       35.28      8.98 o 
  -4   4  20        3.82        7.07      4.30 o 
  -3   4  20      585.42      562.62     13.70 o 
  -2   4  20       15.87       11.93      3.62 o 
  -1   4  20      348.17      301.34     11.03 o 
   0   4  20       80.60       99.61      6.06 o 
   1   4  20       56.33       98.82      6.48 o 
   2   4  20      193.24      178.25      6.58 o 
   3   4  20       34.67       48.17      5.12 o 
   4   4  20       68.16       73.41      5.53 o 
   5   4  20       26.89       24.17      4.52 o 
   6   4  20       10.14       62.62      6.32 o 
   7   4  20       26.64       33.88      6.06 o 
  -6   5  20        0.74        3.42      8.19 o 
  -5   5  20       12.89       16.51      6.71 o 
  -4   5  20      106.12      114.63     10.85 o 
  -3   5  20      164.45      123.61     10.62 o 
  -2   5  20      126.83      149.65     13.18 o 
  -1   5  20      119.56       95.56      7.87 o 
   0   5  20        8.96       24.73      5.34 o 
   1   5  20       39.77       69.24      5.89 o 
   2   5  20        0.09       16.82      5.49 o 
   3   5  20        8.05        5.17      5.35 o 
   4   5  20       11.17       24.46      6.41 o 
   5   5  20        0.02       14.09      6.58 o 
 -10   1  21        0.58        7.85      6.43 o 
  -9   1  21       65.33       69.36     10.92 o 
  -8   1  21      586.12      596.31     21.53 o 
  -7   1  21      381.59      385.80      7.49 o 
  -6   1  21      213.64      213.75      5.20 o 
  -5   1  21      647.52      608.21      8.00 o 
  -4   1  21      255.46      284.49      5.18 o 
  -3   1  21        2.32        6.36      1.19 o 
  -2   1  21     1139.71     1151.66      9.23 o 
  -1   1  21        6.91       26.09      1.73 o 
   0   1  21      993.39      973.22      9.01 o 
   1   1  21      465.09      464.49      6.55 o 
   2   1  21      338.17      309.64      4.51 o 
   3   1  21      271.99      273.45      3.90 o 
   4   1  21     1100.75     1076.46     10.55 o 
   5   1  21        3.65       18.31      2.54 o 
   6   1  21      145.96      149.17      5.63 o 
   7   1  21       69.95       72.17      4.78 o 
   8   1  21       23.57       25.65      5.44 o 
   9   1  21       54.10       50.63      9.46 o 
  10   1  21      245.44      258.21     15.54 o 
 -10   2  21        2.23       14.75      7.05 o 
  -9   2  21       39.39       31.49     13.26 o 
  -8   2  21       14.66       39.43      7.52 o 
  -7   2  21      110.50      145.44      9.73 o 
  -6   2  21        9.48       14.75      3.79 o 
  -5   2  21      310.86      275.02      7.44 o 
  -4   2  21      331.48      371.93      7.27 o 
  -3   2  21      169.33      184.69      6.15 o 
  -2   2  21       38.18       30.19      2.45 o 
  -1   2  21      147.69      174.59      3.94 o 
   0   2  21      262.04      264.14      5.37 o 
   1   2  21        3.59       11.76      1.80 o 
   2   2  21      125.99      126.81      3.73 o 
   3   2  21     1412.14     1365.40     12.67 o 
   4   2  21        3.89        6.42      1.98 o 
   5   2  21      163.55      169.56      6.38 o 
   6   2  21      219.40      240.50      8.33 o 
   7   2  21        2.85        8.28      4.67 o 
   8   2  21       58.60       52.49      9.45 o 
   9   2  21       55.70       64.93     16.01 o 
  -9   3  21      197.01      134.18     14.93 o 
  -8   3  21       56.16       55.67     12.95 o 
  -7   3  21        0.35       12.79      6.79 o 
  -6   3  21        0.09        7.40      4.24 o 
  -5   3  21       38.21       61.14      9.57 o 
  -4   3  21      179.84      168.57     10.00 o 
  -3   3  21       87.60       83.39      6.59 o 
  -2   3  21        4.12       18.86      2.64 o 
  -1   3  21      589.25      594.78      8.23 o 
   0   3  21       55.49       85.16      5.12 o 
   1   3  21        1.92       11.91      2.18 o 
   2   3  21      148.38      161.09      5.37 o 
   3   3  21       94.09       95.16      4.53 o 
   4   3  21      153.96      157.37      6.11 o 
   5   3  21      244.81      265.52      7.83 o 
   6   3  21        0.11        7.12      3.73 o 
   7   3  21       48.74       44.77      7.20 o 
   8   3  21       20.49       31.51      8.57 o 
  -8   4  21       10.82       16.07      7.98 o 
  -7   4  21      131.27       97.25     12.36 o 
  -6   4  21       25.79       26.10      7.69 o 
  -5   4  21       10.07        9.13      5.74 o 
  -4   4  21       22.02       24.64      5.07 o 
  -3   4  21        2.76       18.38      4.24 o 
  -2   4  21        0.70        7.02      3.25 o 
  -1   4  21       24.97       31.68      4.87 o 
   0   4  21      744.16      709.64     13.58 o 
   1   4  21       93.58       94.24      6.13 o 
   2   4  21      156.36      170.51      6.52 o 
   3   4  21       13.61       19.29      4.45 o 
   4   4  21      281.24      251.64      9.28 o 
   5   4  21       31.43       43.30      5.17 o 
   6   4  21      551.42      539.94     13.43 o 
   7   4  21      171.49      170.84     10.31 o 
  -5   5  21       10.17       -0.31      6.02 o 
  -4   5  21        6.57       17.51      6.65 o 
  -3   5  21        0.49       14.68      6.03 o 
  -2   5  21        1.50       15.35      5.16 o 
  -1   5  21        7.33       34.20      6.83 o 
   0   5  21        6.38       21.21      5.21 o 
   1   5  21      382.40      395.02     19.54 o 
   2   5  21        1.85       13.13      5.34 o 
   3   5  21      107.45       93.39     11.30 o 
   4   5  21       93.29       86.68      9.58 o 
   5   5  21       74.88       69.35      8.78 o 
 -10   0  22      356.77      382.00     35.12 o 
  -9   0  22      769.59      798.68     26.40 o 
  -8   0  22      111.98      107.53      7.94 o 
  -7   0  22        6.56        6.42      2.74 o 
  -6   0  22       52.99       71.96      4.43 o 
  -5   0  22      193.30      187.03      4.73 o 
  -4   0  22     3231.53     3412.31     28.97 o 
  -3   0  22     1617.51     1755.31     18.55 o 
  -2   0  22     3256.71     3191.12     26.91 o 
  -1   0  22      484.74      436.04      7.55 o 
   0   0  22    24723.65    25009.71    181.77 o 
   1   0  22     1598.60     1645.86     14.05 o 
   2   0  22     4504.01     4636.47     39.20 o 
   3   0  22     4875.19     4877.28     36.28 o 
   4   0  22      815.34      817.47     12.20 o 
   5   0  22     3572.19     3201.11     32.49 o 
   6   0  22       33.73       35.06      4.83 o 
   7   0  22      118.66      112.71      9.28 o 
   8   0  22       48.79       49.96      8.33 o 
   9   0  22       70.33       65.99     11.12 o 
  10   0  22      589.82      559.86     33.45 o 
 -10   1  22       39.54       36.86      7.94 o 
  -9   1  22       12.42       21.32      9.15 o 
  -8   1  22      350.82      373.24     11.61 o 
  -7   1  22      370.43      342.62      7.35 o 
  -6   1  22      104.49      120.80      4.73 o 
  -5   1  22      324.08      327.14      5.74 o 
  -4   1  22      109.80      104.53      2.87 o 
  -3   1  22     1043.52      947.37     14.22 o 
  -2   1  22     1055.53     1012.79      8.98 o 
  -1   1  22     7042.39     7277.81     52.82 o 
   0   1  22     1033.23      952.32      7.71 o 
   1   1  22     1920.08     1839.30     13.37 o 
   2   1  22     5119.69     5228.30     31.19 o 
   3   1  22     1524.11     1560.87     11.44 o 
   4   1  22     2145.23     2066.71     16.70 o 
   5   1  22       33.25       28.27      2.87 o 
   6   1  22     1044.37     1003.79     13.20 o 
   7   1  22        0.01        4.42      2.71 o 
   8   1  22      393.51      371.54     20.25 o 
   9   1  22        2.40        0.24      5.41 o 
  10   1  22      222.06      214.00     14.57 o 
 -10   2  22       80.34       80.62     15.60 o 
  -9   2  22      244.08      225.54     17.49 o 
  -8   2  22      442.78      435.74     17.06 o 
  -7   2  22       19.80       10.47      5.58 o 
  -6   2  22      756.95      758.12     16.64 o 
  -5   2  22      348.82      339.63      8.75 o 
  -4   2  22     2447.08     2354.31     22.66 o 
  -3   2  22      690.72      645.18      8.67 o 
  -2   2  22     1437.25     1375.85     14.00 o 
  -1   2  22     1216.98     1190.61     11.12 o 
   0   2  22      636.76      632.58      7.42 o 
   1   2  22      975.47      968.77     10.81 o 
   2   2  22     1247.07     1225.89     12.16 o 
   3   2  22        3.95        8.18      1.84 o 
   4   2  22      639.28      677.98      9.99 o 
   5   2  22       17.30       18.42      2.77 o 
   6   2  22      946.27      951.10     15.40 o 
   7   2  22      418.47      403.88     20.99 o 
   8   2  22       72.93       75.37     12.85 o 
   9   2  22      801.79      786.88     23.89 o 
  -9   3  22        2.25       20.18      8.73 o 
  -8   3  22      223.63      179.94     16.26 o 
  -7   3  22      322.16      301.66     37.53 o 
  -6   3  22        5.80        3.39      3.99 o 
  -5   3  22     1622.61     1572.28     25.76 o 
  -4   3  22      218.30      215.50      9.37 o 
  -3   3  22      469.45      464.00     10.11 o 
  -2   3  22     1874.19     1848.91     19.31 o 
  -1   3  22       40.13       43.05      3.25 o 
   0   3  22      472.21      453.62      6.63 o 
   1   3  22        0.13        7.45      2.12 o 
   2   3  22       50.80       57.45      5.02 o 
   3   3  22      313.17      303.45      6.94 o 
   4   3  22       38.60       40.66      3.81 o 
   5   3  22     1076.24     1025.87     15.06 o 
   6   3  22      239.80      228.17      9.47 o 
   7   3  22        0.23        4.02      5.06 o 
   8   3  22      674.26      668.30     30.38 o 
  -8   4  22       24.18       35.61      8.92 o 
  -7   4  22        5.60        8.60      6.79 o 
  -6   4  22       80.27       77.19      9.93 o 
  -5   4  22       50.57       40.47      8.63 o 
  -4   4  22       65.97       86.29      7.41 o 
  -3   4  22       11.27       20.16      4.40 o 
  -2   4  22      229.98      230.27     13.51 o 
  -1   4  22       57.93       57.55      6.49 o 
   0   4  22       37.98       44.47      3.77 o 
   1   4  22      142.54      142.21      6.44 o 
   2   4  22      557.02      531.49     10.51 o 
   3   4  22       64.28       54.80      6.11 o 
   4   4  22       13.06       24.19      4.72 o 
   5   4  22       52.28       66.55      5.84 o 
   6   4  22       90.92      100.99      8.09 o 
   7   4  22       49.70       56.12      7.12 o 
  -5   5  22       18.78       29.59      6.86 o 
  -4   5  22        0.50        5.90      5.38 o 
  -3   5  22       40.66       52.19      7.52 o 
  -2   5  22       90.96       79.89      7.82 o 
  -1   5  22      463.07      437.94     13.63 o 
   0   5  22      349.40      305.93     11.84 o 
   1   5  22      680.09      691.82     14.29 o 
   2   5  22      190.60      193.07     11.00 o 
   3   5  22        4.94        9.78      5.43 o 
   4   5  22       58.03       59.15      8.06 o 
   5   5  22       13.97       16.12      6.73 o 
 -10   1  23      117.39       93.50     10.68 o 
  -9   1  23       13.61       15.53      8.40 o 
  -8   1  23       72.85       70.73      6.60 o 
  -7   1  23        0.17        3.96      2.66 o 
  -6   1  23       29.44       35.61      2.82 o 
  -5   1  23       81.31       66.50      3.10 o 
  -4   1  23      223.48      203.96      3.60 o 
  -3   1  23       22.21       22.67      1.73 o 
  -2   1  23      116.01      105.34      2.68 o 
  -1   1  23     3410.34     3491.80     27.03 o 
   0   1  23       85.91      115.67      3.86 o 
   1   1  23       84.58       89.95      3.78 o 
   2   1  23      919.91     1016.77      9.99 o 
   3   1  23      142.84      163.36      3.13 o 
   4   1  23      970.72      917.58      9.35 o 
   5   1  23      315.92      334.72      6.82 o 
   6   1  23       16.88       23.92      3.06 o 
   7   1  23      176.11      189.68      7.78 o 
   8   1  23      170.38      187.54     10.37 o 
   9   1  23        3.21        6.70      5.96 o 
  10   1  23        2.71       28.96      7.63 o 
 -10   2  23      189.08      206.51     15.58 o 
  -9   2  23       10.22       12.22      7.42 o 
  -8   2  23      179.87      181.45     13.06 o 
  -7   2  23       28.41       26.44      5.47 o 
  -6   2  23        2.27       11.67      3.67 o 
  -5   2  23        7.56        6.38      2.78 o 
  -4   2  23      120.46      119.75      4.91 o 
  -3   2  23      349.61      345.59      6.18 o 
  -2   2  23     1247.45     1264.57     13.23 o 
  -1   2  23       13.56        7.92      1.64 o 
   0   2  23      639.98      644.28      7.42 o 
   1   2  23       51.98       62.56      2.98 o 
   2   2  23      761.59      749.56      8.95 o 
   3   2  23       86.32       92.13      3.92 o 
   4   2  23      233.54      227.76      5.62 o 
   5   2  23       10.49        9.25      2.37 o 
   6   2  23      190.06      198.69      7.79 o 
   7   2  23      207.31      207.62     11.89 o 
   8   2  23      307.14      292.23     14.74 o 
   9   2  23       74.07       93.82     10.29 o 
  -9   3  23       56.51       58.02     11.05 o 
  -8   3  23       13.72        9.54      7.70 o 
  -7   3  23      178.20      162.11     14.86 o 
  -6   3  23       52.86       41.70      5.88 o 
  -5   3  23      445.11      483.55     19.49 o 
  -4   3  23      542.37      496.67     12.91 o 
  -3   3  23      203.60      216.42      7.48 o 
  -2   3  23      693.86      715.36     11.38 o 
  -1   3  23      307.80      309.35      6.99 o 
   0   3  23      466.45      480.81      6.86 o 
   1   3  23      117.15      132.79      5.97 o 
   2   3  23      123.09      133.74      4.82 o 
   3   3  23       26.41       45.51      3.60 o 
   4   3  23        2.68        5.45      2.66 o 
   5   3  23      224.72      249.42      7.89 o 
   6   3  23       17.28       29.35      4.83 o 
   7   3  23       44.97       40.43      8.69 o 
   8   3  23        0.59       10.31      6.87 o 
  -8   4  23      309.83      299.63     26.44 o 
  -7   4  23       20.35       18.69      9.02 o 
  -6   4  23      528.77      523.00     19.92 o 
  -5   4  23        0.71        2.55      4.70 o 
  -4   4  23      837.62      812.82     25.09 o 
  -3   4  23      239.40      246.62      9.92 o 
  -2   4  23       36.50       43.58      4.78 o 
  -1   4  23       28.64       29.60      4.97 o 
   0   4  23       31.02       41.69      3.72 o 
   1   4  23       72.11       82.89      8.47 o 
   2   4  23       29.89       41.89      4.87 o 
   3   4  23      155.55      165.74      8.81 o 
   4   4  23       27.18       32.65      5.13 o 
   5   4  23       97.60      112.07     10.92 o 
   6   4  23       46.53       58.77      7.12 o 
   7   4  23        0.32        6.13      5.33 o 
  -5   5  23      291.39      307.30     13.71 o 
  -4   5  23       31.07       26.65      6.36 o 
  -3   5  23      404.67      396.41     15.20 o 
  -2   5  23      161.24      162.83     10.66 o 
  -1   5  23        0.63       15.19      5.06 o 
   0   5  23       96.75      123.23      8.60 o 
   1   5  23       55.27      102.79      6.59 o 
   2   5  23       13.10       13.24      5.40 o 
   3   5  23        3.10        8.11      5.54 o 
   4   5  23        3.87        6.08      5.87 o 
   5   5  23        1.42        7.93      6.63 o 
  -9   0  24      399.74      397.00     21.76 o 
  -8   0  24       92.27      105.34     11.79 o 
  -7   0  24        3.71        2.87      2.59 o 
  -6   0  24     1411.17     1412.41     16.70 o 
  -5   0  24       34.83       24.75      2.38 o 
  -4   0  24     3675.48     3607.68     30.38 o 
  -3   0  24      375.32      309.35      5.52 o 
  -2   0  24     1703.29     1832.08     18.08 o 
  -1   0  24     5059.18     5181.66     56.38 o 
   0   0  24    20481.88    22330.89    162.54 o 
   1   0  24      572.70      598.20      6.82 o 
   2   0  24     1347.70     1254.70     12.24 o 
   3   0  24        0.01        3.61      1.42 o 
   4   0  24     4681.69     4672.46     37.78 o 
   5   0  24      350.20      290.16      7.63 o 
   6   0  24     1915.28     1909.67     28.54 o 
   7   0  24      933.81      914.04     19.54 o 
   8   0  24     1282.62     1285.33     35.65 o 
   9   0  24     1461.46     1472.33     42.39 o 
  10   0  24       19.95       23.97      9.77 o 
 -10   1  24       35.64       28.82     12.42 o 
  -9   1  24      282.27      248.94     20.23 o 
  -8   1  24       59.06       42.40      5.57 o 
  -7   1  24       56.13       48.20      4.19 o 
  -6   1  24      921.43      875.49     11.08 o 
  -5   1  24       23.09       39.09      2.53 o 
  -4   1  24       58.04       75.72      2.55 o 
  -3   1  24     1708.71     1731.97     13.80 o 
  -2   1  24      162.62      206.71      3.15 o 
  -1   1  24      755.44      729.94     11.71 o 
   0   1  24     1965.25     2072.50     13.74 o 
   1   1  24     2161.00     2252.49     15.22 o 
   2   1  24       28.92       29.41      1.58 o 
   3   1  24     2734.00     2661.85     17.00 o 
   4   1  24        0.95        7.88      1.60 o 
   5   1  24      684.94      762.54      9.97 o 
   6   1  24      862.92      827.08     11.90 o 
   7   1  24      720.63      725.86     12.76 o 
   8   1  24      553.67      562.42     15.28 o 
   9   1  24      203.42      197.37     18.11 o 
  10   1  24      441.78      477.45     19.97 o 
 -10   2  24        1.99       12.93      7.04 o 
  -9   2  24       10.35        7.24      7.21 o 
  -8   2  24        2.21       27.25      7.69 o 
  -7   2  24       27.93       36.76      5.83 o 
  -6   2  24       73.72       64.00      6.19 o 
  -5   2  24      214.44      199.61      9.84 o 
  -4   2  24      200.33      220.19      5.78 o 
  -3   2  24      197.15      194.73      5.10 o 
  -2   2  24     1154.15     1098.73     13.94 o 
  -1   2  24       25.32       39.18      2.44 o 
   0   2  24     3791.29     3773.68     25.60 o 
   1   2  24      123.74      155.99      4.21 o 
   2   2  24     5175.96     5012.05     35.72 o 
   3   2  24     1157.96     1125.88     12.01 o 
   4   2  24     1178.53     1091.70     12.92 o 
   5   2  24     1255.23     1208.88     15.28 o 
   6   2  24      112.47      133.27      7.19 o 
   7   2  24      423.62      410.27     16.98 o 
   8   2  24        1.66       11.44      7.27 o 
   9   2  24       57.21       62.56      9.10 o 
  -9   3  24        6.00        7.67      7.69 o 
  -8   3  24        0.55       -1.06      6.60 o 
  -7   3  24        1.78       23.08      6.52 o 
  -6   3  24        8.46        9.34      4.28 o 
  -5   3  24      165.26      179.21      9.36 o 
  -4   3  24      241.05      280.75     10.65 o 
  -3   3  24       15.50       17.38      3.31 o 
  -2   3  24       29.31       35.15      3.47 o 
  -1   3  24      868.34      845.79     11.23 o 
   0   3  24      462.86      487.66      7.10 o 
   1   3  24     3496.31     3421.75     28.99 o 
   2   3  24      758.58      709.02     10.41 o 
   3   3  24      971.72      969.56     14.78 o 
   4   3  24      351.51      358.21      8.41 o 
   5   3  24      105.29      103.58      5.77 o 
   6   3  24       72.87       69.44      6.37 o 
   7   3  24        3.24       -0.21      5.88 o 
   8   3  24        9.60       12.57      6.70 o 
  -7   4  24       32.74       35.48      8.58 o 
  -6   4  24        1.62       19.84      7.34 o 
  -5   4  24        1.98        5.16      4.85 o 
  -4   4  24       21.87       37.78      5.73 o 
  -3   4  24       74.02       83.27      6.69 o 
  -2   4  24       94.86      116.12      7.16 o 
  -1   4  24        3.01        4.24      3.65 o 
   0   4  24      205.62      273.03     17.61 o 
   1   4  24      358.94      323.32      8.75 o 
   2   4  24      107.80      134.91      7.56 o 
   3   4  24        8.95        7.63      4.42 o 
   4   4  24      119.34      113.95      8.01 o 
   5   4  24      137.23      140.42      9.95 o 
   6   4  24      192.03      165.94      9.63 o 
   7   4  24        8.57        4.30      5.51 o 
  -5   5  24      403.63      384.34     14.81 o 
  -4   5  24       33.13       29.01      6.40 o 
  -3   5  24       23.10       55.45      7.79 o 
  -2   5  24       11.36       19.02      5.48 o 
  -1   5  24       14.95       39.08      6.11 o 
   0   5  24       35.46       25.70      5.58 o 
   1   5  24      302.54      291.46     12.28 o 
   2   5  24       20.51       16.33      5.72 o 
   3   5  24       29.77       37.35      6.88 o 
   4   5  24       59.42       60.33      8.29 o 
   5   5  24       35.71       46.38      8.35 o 
 -10   1  25      157.91      153.68     14.42 o 
  -9   1  25        2.37        5.07     12.75 o 
  -8   1  25      107.71      110.07      8.29 o 
  -7   1  25      153.97      179.82      7.01 o 
  -6   1  25      355.40      355.85      7.70 o 
  -5   1  25      836.72      789.46      9.08 o 
  -4   1  25        0.90        1.21      1.24 o 
  -3   1  25      444.11      480.64      5.67 o 
  -2   1  25     2268.31     2348.18     18.62 o 
  -1   1  25      630.67      639.78      7.12 o 
   0   1  25     1640.29     1794.82     11.50 o 
   1   1  25     2326.74     2351.79     15.46 o 
   2   1  25      137.56      139.66      2.79 o 
   3   1  25      247.81      262.65      4.49 o 
   4   1  25     2185.96     2058.73     16.13 o 
   5   1  25      201.06      220.69      5.34 o 
   6   1  25       11.50       16.91      2.80 o 
   7   1  25      646.19      626.93     11.96 o 
   8   1  25      296.95      302.31     14.76 o 
   9   1  25      134.10      165.03     12.28 o 
 -10   2  25        1.44       11.58      7.41 o 
  -9   2  25      148.15      141.84     14.56 o 
  -8   2  25      343.03      343.34     14.16 o 
  -7   2  25      884.08      827.67     19.98 o 
  -6   2  25      981.96      935.49     16.73 o 
  -5   2  25       14.05       20.39      3.32 o 
  -4   2  25     2046.12     2023.61     21.34 o 
  -3   2  25       75.58       88.15      3.66 o 
  -2   2  25      163.44      179.30      4.66 o 
  -1   2  25     2461.38     2437.47     19.26 o 
   0   2  25       49.53       70.78      3.03 o 
   1   2  25       46.69       46.30      2.69 o 
   2   2  25      307.12      332.91      5.77 o 
   3   2  25      164.90      171.31      4.25 o 
   4   2  25       40.09       71.24      3.92 o 
   5   2  25       67.58       74.95      4.44 o 
   6   2  25      382.69      402.94     10.61 o 
   7   2  25        6.36       20.27      6.56 o 
   8   2  25       62.81       36.50      6.90 o 
   9   2  25      208.35      204.70     20.06 o 
  -9   3  25      114.41      125.06     14.93 o 
  -8   3  25        8.57       17.09      7.96 o 
  -7   3  25      420.77      370.76     21.28 o 
  -6   3  25      150.45      155.67     10.34 o 
  -5   3  25      319.36      307.82     11.54 o 
  -4   3  25       47.17       55.57      6.64 o 
  -3   3  25       75.53       85.87      6.40 o 
  -2   3  25        8.82       12.07      2.74 o 
  -1   3  25      879.44      870.06     15.50 o 
   0   3  25      634.09      624.54      8.16 o 
   1   3  25     1083.85     1118.31     14.16 o 
   2   3  25      723.06      704.98     10.23 o 
   3   3  25      331.79      332.17      8.05 o 
   4   3  25        8.12       16.38      3.17 o 
   5   3  25      140.40      136.27      7.13 o 
   6   3  25       62.06       69.87      6.82 o 
   7   3  25      126.37      137.59     15.42 o 
   8   3  25       65.72       51.08      8.68 o 
  -7   4  25        0.07        5.80      6.59 o 
  -6   4  25        3.90       15.61      7.95 o 
  -5   4  25       90.46       75.35      8.31 o 
  -4   4  25      120.15      128.69      8.72 o 
  -3   4  25       77.18       76.19      6.96 o 
  -2   4  25      479.20      433.30     13.50 o 
  -1   4  25       38.86       34.54      5.17 o 
   0   4  25     2880.75     2860.36     42.82 o 
   1   4  25      402.97      395.09      9.45 o 
   2   4  25      726.40      701.18     16.08 o 
   3   4  25      142.59      150.65     10.26 o 
   4   4  25       73.99       79.39      7.14 o 
   5   4  25      321.15      334.13     12.70 o 
   6   4  25       46.93       50.11      6.62 o 
   7   4  25       24.15       29.77      6.55 o 
  -5   5  25        4.95       23.26      6.51 o 
  -4   5  25       16.79       20.60      6.07 o 
  -3   5  25      199.70      187.31     11.68 o 
  -2   5  25        0.12        7.41      4.80 o 
  -1   5  25      620.07      555.16     15.28 o 
   0   5  25       25.63       28.43      5.57 o 
   1   5  25        9.19       20.78      4.57 o 
   2   5  25       12.71       14.45      5.47 o 
   3   5  25       62.10       56.18      7.63 o 
   4   5  25      146.51      135.90     11.53 o 
   5   5  25        2.59       12.88      6.83 o 
  -8   0  26      305.39      326.54     17.86 o 
  -7   0  26      602.48      589.67     11.76 o 
  -6   0  26      689.08      714.54     10.44 o 
  -5   0  26        1.99       14.21      2.08 o 
  -4   0  26     1457.92     1555.21     15.07 o 
  -3   0  26      617.60      574.71      8.02 o 
  -2   0  26        4.28       -1.05      0.99 o 
  -1   0  26     1589.50     1599.68     18.43 o 
   0   0  26     1768.23     1916.68     16.35 o 
   1   0  26      409.50      561.80      6.66 o 
   2   0  26     1697.67     1771.53     16.04 o 
   3   0  26     2370.51     2321.76     20.17 o 
   4   0  26     3456.92     3337.58     29.14 o 
   5   0  26      196.57      187.34      7.10 o 
   6   0  26       22.52       11.79      4.00 o 
   7   0  26       14.63       12.59      4.50 o 
   8   0  26      206.30      191.20     26.52 o 
   9   0  26      704.10      671.10     32.08 o 
  10   0  26        7.31        5.46      8.37 o 
 -10   1  26       39.72       39.91      7.42 o 
  -9   1  26       86.79       79.44     15.77 o 
  -8   1  26       12.59       20.65      4.54 o 
  -7   1  26      405.93      383.29      8.73 o 
  -6   1  26       16.54       18.44      2.98 o 
  -5   1  26        0.21        7.55      1.69 o 
  -4   1  26       30.57       23.55      1.81 o 
  -3   1  26      231.74      227.44      4.15 o 
  -2   1  26     1820.44     1698.54     13.64 o 
  -1   1  26      624.67      666.88      7.34 o 
   0   1  26       21.44       44.90      3.39 o 
   1   1  26     5014.28     5090.00     30.01 o 
   2   1  26       16.58       16.98      1.39 o 
   3   1  26     4383.57     4245.68     25.55 o 
   4   1  26       51.34       80.01      3.15 o 
   5   1  26     1963.25     1820.31     16.84 o 
   6   1  26       29.75       24.31      3.13 o 
   7   1  26      222.47      250.17      8.86 o 
   8   1  26       26.07       25.52      5.60 o 
   9   1  26       23.41       22.51      6.78 o 
 -10   2  26      330.53      327.89     41.44 o 
  -9   2  26        3.89       18.11      7.67 o 
  -8   2  26      355.28      360.75     14.53 o 
  -7   2  26        4.02       20.69      4.42 o 
  -6   2  26        3.93       21.71      3.89 o 
  -5   2  26       20.13       27.07      3.56 o 
  -4   2  26        6.90       32.19      3.23 o 
  -3   2  26      110.95      139.63      4.39 o 
  -2   2  26       22.09       27.20      2.27 o 
  -1   2  26      596.98      560.40      7.41 o 
   0   2  26      223.64      247.98      4.32 o 
   1   2  26       90.73      116.96      3.71 o 
   2   2  26     1039.52     1038.03     10.72 o 
   3   2  26        0.70        7.39      1.61 o 
   4   2  26     1267.66     1235.26     14.54 o 
   5   2  26      248.85      259.18      7.64 o 
   6   2  26      990.60     1002.30     17.04 o 
   7   2  26       74.01       77.91      8.24 o 
   8   2  26       56.99       45.05      7.96 o 
   9   2  26       21.62       24.54      7.27 o 
  -9   3  26      126.63      130.76     15.20 o 
  -8   3  26       24.33       14.57      9.63 o 
  -7   3  26        0.82       21.10      6.42 o 
  -6   3  26       15.50       37.93      6.19 o 
  -5   3  26      173.29      169.40     14.57 o 
  -4   3  26      432.62      401.29     11.83 o 
  -3   3  26       80.38      107.18      7.04 o 
  -2   3  26       44.34       54.13      4.22 o 
  -1   3  26       66.38       77.87      4.51 o 
   0   3  26        0.32        6.40      1.88 o 
   1   3  26       28.68       44.57      3.32 o 
   2   3  26       21.44       27.93      2.91 o 
   3   3  26       93.73      107.48      5.77 o 
   4   3  26      338.02      333.45     10.78 o 
   5   3  26      227.06      257.15      8.64 o 
   6   3  26       82.82       64.96      6.82 o 
   7   3  26      559.02      542.24     17.32 o 
   8   3  26      107.17      103.94     10.65 o 
  -7   4  26       37.52       24.51      8.62 o 
  -6   4  26       11.65       36.84      8.03 o 
  -5   4  26        9.09       26.96      6.16 o 
  -4   4  26       11.18       69.43      6.76 o 
  -3   4  26        7.68       10.70      4.36 o 
  -2   4  26       21.60       40.51      4.63 o 
  -1   4  26      149.62      129.01     11.77 o 
   0   4  26      188.54      252.84      8.68 o 
   1   4  26       56.09       64.07      5.23 o 
   2   4  26       68.02       92.82      6.27 o 
   3   4  26      133.02      127.19      8.65 o 
   4   4  26      176.86      177.87     14.36 o 
   5   4  26       51.17       53.86      7.47 o 
   6   4  26       84.73       94.75      9.42 o 
   7   4  26        4.36        3.39      5.31 o 
  -5   5  26       71.49      104.85      9.41 o 
  -4   5  26       15.29       17.51      5.94 o 
  -3   5  26       92.87      117.68     10.02 o 
  -2   5  26      113.05      139.19      9.52 o 
  -1   5  26       28.75       45.98      6.34 o 
   0   5  26       13.76       14.21      5.06 o 
   1   5  26        0.13       17.97      5.36 o 
   2   5  26       13.73        9.61      5.44 o 
   3   5  26      115.54      123.84      9.89 o 
   4   5  26      138.26      156.54     14.47 o 
 -10   1  27       47.65       45.78      7.63 o 
  -9   1  27      107.13      123.13     12.81 o 
  -8   1  27       15.67       25.58      4.80 o 
  -7   1  27      223.27      235.85      7.18 o 
  -6   1  27        0.21        3.13      2.36 o 
  -5   1  27       53.06       75.79      3.26 o 
  -4   1  27       14.11       25.37      1.84 o 
  -3   1  27        5.52        6.70      1.20 o 
  -2   1  27     2874.36     2729.10     20.32 o 
  -1   1  27       37.48       59.17      3.27 o 
   0   1  27     2635.96     2629.25     15.50 o 
   1   1  27      566.48      583.77     11.27 o 
   2   1  27       15.88       21.35      1.48 o 
   3   1  27     2314.93     2264.55     15.57 o 
   4   1  27      733.59      695.67      8.11 o 
   5   1  27      297.28      303.56      5.84 o 
   6   1  27       54.75       60.73      4.21 o 
   7   1  27       15.71       27.43      4.22 o 
   8   1  27        4.63        8.41      4.75 o 
   9   1  27      437.23      492.98     25.62 o 
 -10   2  27       82.33       79.96     12.48 o 
  -9   2  27       17.62       34.91      8.92 o 
  -8   2  27       61.57       47.82      7.21 o 
  -7   2  27       25.54       46.49      7.33 o 
  -6   2  27       86.90       93.72      6.49 o 
  -5   2  27      118.66       95.64      5.72 o 
  -4   2  27       23.53       38.72      3.56 o 
  -3   2  27      687.85      670.56      9.50 o 
  -2   2  27        7.59        5.39      1.65 o 
  -1   2  27       46.15       44.29      2.59 o 
   0   2  27     2121.16     2024.94     15.75 o 
   1   2  27       64.94       71.76      3.03 o 
   2   2  27      882.04      852.44      9.92 o 
   3   2  27     1050.28     1027.78     11.48 o 
   4   2  27     2183.74     2030.83     19.28 o 
   5   2  27        7.57       12.04      2.87 o 
   6   2  27        2.74       19.45      3.58 o 
   7   2  27        2.08        0.67      4.62 o 
   8   2  27       46.10       53.39     11.13 o 
   9   2  27       74.18       60.49      9.23 o 
  -9   3  27       23.24       29.86      9.50 o 
  -8   3  27      152.10      177.72     24.14 o 
  -7   3  27      208.35      209.14     18.82 o 
  -6   3  27      602.78      614.09     21.45 o 
  -5   3  27      127.21      133.41      9.96 o 
  -4   3  27      651.02      615.80     24.72 o 
  -3   3  27     1488.81     1421.79     25.35 o 
  -2   3  27      498.61      492.59     10.46 o 
  -1   3  27        3.03        4.19      2.27 o 
   0   3  27        4.84       11.40      2.23 o 
   1   3  27      166.25      171.88      5.67 o 
   2   3  27       24.30       34.45      3.31 o 
   3   3  27       96.90      108.34      6.61 o 
   4   3  27      394.59      390.03      9.25 o 
   5   3  27      227.64      254.75      9.35 o 
   6   3  27       11.08        8.84      4.61 o 
   7   3  27      173.18      187.58     15.72 o 
   8   3  27       67.63       71.18      9.60 o 
  -7   4  27       50.52       46.35      9.21 o 
  -6   4  27      648.30      627.18     21.77 o 
  -5   4  27      516.18      506.66     16.79 o 
  -4   4  27     1200.02     1189.17     22.63 o 
  -3   4  27        3.50        8.35      3.98 o 
  -2   4  27      544.68      524.94     12.12 o 
  -1   4  27       79.55       81.28      7.09 o 
   0   4  27      178.62      209.36      8.14 o 
   1   4  27       14.69       22.28      4.06 o 
   2   4  27        0.47       10.02      3.55 o 
   3   4  27       67.12       67.59      7.18 o 
   4   4  27      251.98      260.84     11.15 o 
   5   4  27      335.76      329.29     13.91 o 
   6   4  27      150.21      138.02     16.39 o 
   7   4  27        0.09        4.29      5.69 o 
  -5   5  27      378.71      374.14     15.07 o 
  -4   5  27       44.46       53.94      7.45 o 
  -3   5  27       62.33       60.04      8.18 o 
  -2   5  27      193.49      187.90     12.02 o 
  -1   5  27      104.14       88.89      7.92 o 
   0   5  27       53.73       52.48      6.57 o 
   1   5  27      248.44      250.75     11.20 o 
   2   5  27       92.22       77.30      8.00 o 
   3   5  27      200.40      198.89     11.62 o 
   4   5  27       42.51       41.74      7.69 o 
  -8   0  28      837.07      837.52     23.83 o 
  -7   0  28       11.64       10.97      3.65 o 
  -6   0  28       31.50       39.50      3.57 o 
  -5   0  28       15.38       11.73      2.09 o 
  -4   0  28       14.11       16.81      1.94 o 
  -3   0  28     2384.77     2335.73     24.45 o 
  -2   0  28       28.04       18.84      1.48 o 
  -1   0  28     6598.73     7130.22     69.63 o 
   0   0  28     2260.11     2099.79     16.76 o 
   1   0  28      382.00      406.63      5.93 o 
   2   0  28     2534.99     2597.68     21.90 o 
   3   0  28      838.04      777.59     10.01 o 
   4   0  28     2049.46     1976.58     20.58 o 
   5   0  28      320.68      372.59      9.36 o 
   6   0  28      415.44      391.47     11.82 o 
   7   0  28      276.92      273.62     12.81 o 
   8   0  28     1269.25     1296.38     31.68 o 
   9   0  28      168.94      168.44     15.98 o 
 -10   1  28      199.63      204.71     12.89 o 
  -9   1  28       80.51       68.69     15.97 o 
  -8   1  28      336.68      333.81     10.90 o 
  -7   1  28        0.22        7.82      2.81 o 
  -6   1  28      123.00      144.74      5.75 o 
  -5   1  28       36.28       50.44      3.28 o 
  -4   1  28      976.08      998.64      9.03 o 
  -3   1  28       72.49       74.29      2.32 o 
  -2   1  28      729.51      775.01     10.30 o 
  -1   1  28      178.69      130.95      3.13 o 
   0   1  28     1045.61     1080.41      7.90 o 
   1   1  28       41.66       37.02      1.68 o 
   2   1  28       12.70       18.30      1.49 o 
   3   1  28       43.27       49.92      3.09 o 
   4   1  28       67.49       90.39      3.39 o 
   5   1  28      573.01      588.69      8.15 o 
   6   1  28      201.69      209.79      7.04 o 
   7   1  28      590.09      581.94     12.81 o 
   8   1  28       21.69       17.33      6.67 o 
   9   1  28       28.19       35.94      7.71 o 
 -10   2  28        0.34       -2.65      7.40 o 
  -9   2  28      193.80      202.62     16.67 o 
  -8   2  28        0.60        4.09      4.76 o 
  -7   2  28      638.04      626.93     19.17 o 
  -6   2  28      418.61      401.19     10.79 o 
  -5   2  28     1212.89     1165.11     17.46 o 
  -4   2  28      940.53      931.74     13.87 o 
  -3   2  28       20.36       24.52      2.59 o 
  -2   2  28      440.12      451.02      7.27 o 
  -1   2  28      922.69      864.89      9.69 o 
   0   2  28       68.66       95.69      3.05 o 
   1   2  28        3.22        8.94      1.79 o 
   2   2  28      514.35      523.55      9.53 o 
   3   2  28      600.18      581.19      9.16 o 
   4   2  28        2.24       11.51      2.60 o 
   5   2  28       58.98       73.54      5.46 o 
   6   2  28       69.48       67.74      4.78 o 
   7   2  28       54.92       65.49      7.80 o 
   8   2  28        7.13        7.95      5.78 o 
   9   2  28      197.80      181.57     16.30 o 
  -9   3  28        6.24        9.94      8.34 o 
  -8   3  28      404.90      445.57     33.15 o 
  -7   3  28      233.93      215.57     14.32 o 
  -6   3  28      712.39      709.77     26.66 o 
  -5   3  28      339.03      327.18     12.02 o 
  -4   3  28       35.40       66.13      6.79 o 
  -3   3  28      539.05      557.57     13.57 o 
  -2   3  28       15.66       25.71      3.55 o 
  -1   3  28       25.73       28.99      3.24 o 
   0   3  28      115.33      112.10      4.52 o 
   1   3  28        0.81        6.11      2.52 o 
   2   3  28      364.19      344.96      8.27 o 
   3   3  28      753.53      706.12     12.91 o 
   4   3  28      176.82      188.44      8.13 o 
   5   3  28      356.80      384.71     10.02 o 
   6   3  28        3.75        4.22      4.39 o 
   7   3  28       29.65       31.13      6.19 o 
   8   3  28      158.90      149.24     12.60 o 
  -7   4  28       33.91       35.14      8.44 o 
  -6   4  28      192.63      207.12     13.05 o 
  -5   4  28       11.67       31.68      6.50 o 
  -4   4  28      146.50      157.48     10.71 o 
  -3   4  28        4.77        8.69      4.03 o 
  -2   4  28       64.36       69.06      5.80 o 
  -1   4  28       54.14       79.08      6.77 o 
   0   4  28      507.81      490.93     11.51 o 
   1   4  28        0.97        9.51      3.24 o 
   2   4  28        4.49       12.42      3.62 o 
   3   4  28       78.17       75.53      7.41 o 
   4   4  28        8.83       21.57      5.18 o 
   5   4  28        4.99       17.10      5.81 o 
   6   4  28       25.40       28.09      6.98 o 
   7   4  28       52.84       39.03      8.04 o 
  -5   5  28      139.64      157.09     12.33 o 
  -4   5  28       15.22       15.16      5.85 o 
  -3   5  28        1.74        1.78      5.87 o 
  -2   5  28       29.69       43.07      6.60 o 
  -1   5  28        0.18       10.68      5.14 o 
   0   5  28        4.97       41.02      5.95 o 
   1   5  28      160.98      165.18     12.08 o 
   2   5  28        9.46       11.47      5.31 o 
   3   5  28        5.93       29.91      6.60 o 
   4   5  28      143.11      111.25     10.04 o 
 -10   1  29        6.20        7.41      6.82 o 
  -9   1  29       96.82       99.65     12.04 o 
  -8   1  29      123.76      133.26      8.51 o 
  -7   1  29       71.77       57.58      4.92 o 
  -6   1  29      417.91      443.75      9.90 o 
  -5   1  29      148.28      191.43      5.32 o 
  -4   1  29        1.24       13.17      1.55 o 
  -3   1  29      653.22      620.85      6.65 o 
  -2   1  29      524.63      506.20      6.33 o 
  -1   1  29        8.96       16.10      1.45 o 
   0   1  29       76.90      103.37      3.46 o 
   1   1  29       63.27       67.73      1.96 o 
   2   1  29       92.94      109.45      3.17 o 
   3   1  29       23.65       14.75      1.59 o 
   4   1  29       19.10       14.00      1.94 o 
   5   1  29        2.19        4.33      1.93 o 
   6   1  29      363.42      347.42      7.92 o 
   7   1  29      728.49      723.04     17.49 o 
   8   1  29      282.76      261.54     13.74 o 
   9   1  29      371.57      398.33     17.65 o 
 -10   2  29       28.17       26.42      9.56 o 
  -9   2  29        0.39       10.39      7.47 o 
  -8   2  29       32.16       41.84      8.00 o 
  -7   2  29       82.02      102.34     12.08 o 
  -6   2  29        2.97        8.21      3.37 o 
  -5   2  29      431.01      442.46     10.75 o 
  -4   2  29      473.63      478.55      9.58 o 
  -3   2  29       84.93       99.58      4.76 o 
  -2   2  29      171.37      194.95      5.05 o 
  -1   2  29      123.44      153.19      4.04 o 
   0   2  29       71.21       70.40      2.74 o 
   1   2  29      506.94      519.37      7.08 o 
   2   2  29      815.15      808.64      9.36 o 
   3   2  29      283.77      281.17      5.55 o 
   4   2  29      309.14      288.67      7.60 o 
   5   2  29      583.74      562.48     10.51 o 
   6   2  29      333.74      347.91      8.73 o 
   7   2  29       40.84       25.41      5.98 o 
   8   2  29      129.30      112.94     11.97 o 
   9   2  29       12.14       27.74      7.61 o 
  -9   3  29       14.05        3.18      9.33 o 
  -8   3  29        5.95       36.68      9.09 o 
  -7   3  29       23.39       25.97      6.80 o 
  -6   3  29       43.67       62.07      7.21 o 
  -5   3  29        6.84       19.64      4.44 o 
  -4   3  29      108.33      137.26     12.67 o 
  -3   3  29       77.44       76.74      6.27 o 
  -2   3  29      215.72      250.06     10.18 o 
  -1   3  29      991.22      944.62     14.87 o 
   0   3  29      392.04      404.42      7.49 o 
   1   3  29      138.94      163.71      6.03 o 
   2   3  29      304.97      294.58      7.68 o 
   3   3  29      113.90      151.96     10.73 o 
   4   3  29      105.92      116.94      6.08 o 
   5   3  29      976.21      942.34     15.77 o 
   6   3  29        8.71        8.70      4.64 o 
   7   3  29      283.78      309.57     12.12 o 
   8   3  29       54.10       49.29     10.76 o 
  -7   4  29       81.52       71.56     12.47 o 
  -6   4  29        0.52       29.38      6.71 o 
  -5   4  29        0.57       30.88      6.29 o 
  -4   4  29       84.73       84.32      7.65 o 
  -3   4  29      172.46      176.18      9.01 o 
  -2   4  29        0.01        5.36      3.58 o 
  -1   4  29     1177.84     1134.08     23.41 o 
   0   4  29       75.27       71.20      5.51 o 
   1   4  29      416.69      402.68      9.73 o 
   2   4  29      359.96      351.87     12.92 o 
   3   4  29       54.75       72.72      7.42 o 
   4   4  29      217.86      214.33     11.91 o 
   5   4  29      172.67      160.28     10.89 o 
   6   4  29       33.74       35.71      7.34 o 
  -5   5  29      152.47      127.60     11.67 o 
  -4   5  29       28.97       28.68      7.25 o 
  -3   5  29        4.61       10.39      6.10 o 
  -2   5  29      176.52      163.35     10.21 o 
  -1   5  29       50.92       52.22      6.90 o 
   0   5  29      705.89      706.99     23.63 o 
   1   5  29      111.68      137.23     11.21 o 
   2   5  29      106.40      108.66      9.03 o 
   3   5  29       84.78       94.59      9.18 o 
   4   5  29        0.29       12.15      6.31 o 
  -8   0  30      165.77      235.52     17.03 o 
  -7   0  30     3131.98     3160.04     47.17 o 
  -6   0  30     1401.15     1210.05     19.27 o 
  -5   0  30     2782.65     2692.63     23.74 o 
  -4   0  30      162.25      162.11      4.13 o 
  -3   0  30     1352.92     1451.56     16.25 o 
  -2   0  30      102.05       92.44      3.87 o 
  -1   0  30      181.39      213.53      9.80 o 
   0   0  30      150.81      201.67      3.49 o 
   1   0  30      390.88      381.55      5.30 o 
   2   0  30     1658.30     1579.62     14.50 o 
   3   0  30      341.87      367.57      6.67 o 
   4   0  30      451.14      426.94     10.03 o 
   5   0  30      635.66      670.95     13.03 o 
   6   0  30      239.07      216.95     10.74 o 
   7   0  30      110.02       93.13      8.85 o 
   8   0  30      841.59      931.49     26.22 o 
   9   0  30      375.46      370.50     26.83 o 
 -10   1  30      209.90      202.12     16.57 o 
  -9   1  30       37.95       48.87      8.15 o 
  -8   1  30      600.08      619.73     15.13 o 
  -7   1  30       34.00       38.73      3.99 o 
  -6   1  30     2981.68     2882.54     30.76 o 
  -5   1  30       60.69       79.03      3.83 o 
  -4   1  30     2083.22     2045.86     16.79 o 
  -3   1  30      316.99      313.50      4.46 o 
  -2   1  30     1802.78     1732.53     14.70 o 
  -1   1  30     2165.28     2246.30     17.93 o 
   0   1  30     3916.21     4041.12     22.63 o 
   1   1  30      115.34      113.40      2.41 o 
   2   1  30     2379.04     2300.58     15.51 o 
   3   1  30       24.09       17.37      1.68 o 
   4   1  30     1872.41     1806.96     15.05 o 
   5   1  30        7.60        9.07      2.14 o 
   6   1  30       69.51       55.88      6.20 o 
   7   1  30       88.61       92.43      6.96 o 
   8   1  30        1.16        7.06      5.06 o 
   9   1  30        1.40        9.78      6.34 o 
 -10   2  30       22.60       14.10      8.25 o 
  -9   2  30      167.09      167.97     15.77 o 
  -8   2  30        0.02        0.77      4.39 o 
  -7   2  30      266.89      268.51     10.47 o 
  -6   2  30       55.75       52.82      8.68 o 
  -5   2  30       58.12       88.11      6.94 o 
  -4   2  30      549.49      501.97      9.89 o 
  -3   2  30      740.85      752.44     11.81 o 
  -2   2  30       28.87       45.69      3.16 o 
  -1   2  30     2307.22     2267.86     20.20 o 
   0   2  30       79.06       79.61      2.88 o 
   1   2  30     2317.44     2318.06     18.85 o 
   2   2  30     1024.66      998.14     11.40 o 
   3   2  30      295.51      284.89      5.61 o 
   4   2  30      429.38      439.65     10.15 o 
   5   2  30       80.71       78.85      4.65 o 
   6   2  30      101.14      102.50      7.01 o 
   7   2  30      303.67      312.63     13.46 o 
   8   2  30      183.60      193.68     13.13 o 
   9   2  30        0.31        3.47      6.12 o 
  -9   3  30       12.37        9.48      8.40 o 
  -8   3  30      383.67      393.74     29.36 o 
  -7   3  30       23.20       28.80      7.33 o 
  -6   3  30        0.43        4.10      4.35 o 
  -5   3  30      263.41      265.69     12.81 o 
  -4   3  30      777.87      769.54     24.24 o 
  -3   3  30      242.04      243.90     11.68 o 
  -2   3  30     1124.50     1072.91     16.45 o 
  -1   3  30      149.23      167.66      6.74 o 
   0   3  30      777.05      770.69     11.20 o 
   1   3  30      917.98      876.37     13.14 o 
   2   3  30      455.91      446.25     11.65 o 
   3   3  30      751.08      689.82     12.83 o 
   4   3  30      368.32      354.42      9.38 o 
   5   3  30       46.94       56.50      5.19 o 
   6   3  30       32.27       26.13      5.49 o 
   7   3  30       54.67       41.91      6.26 o 
   8   3  30       73.89       69.75      9.70 o 
  -7   4  30       66.30       43.49     10.00 o 
  -6   4  30       39.00       48.51     10.48 o 
  -5   4  30      413.81      391.75     16.25 o 
  -4   4  30        7.86       12.12      5.42 o 
  -3   4  30       98.09      104.75      7.34 o 
  -2   4  30       24.79       18.32      4.42 o 
  -1   4  30      470.90      505.47     12.73 o 
   0   4  30       17.61       23.38      4.93 o 
   1   4  30       22.85       28.06      4.00 o 
   2   4  30       84.09       98.98      6.68 o 
   3   4  30       79.76       76.87      7.46 o 
   4   4  30        7.65        8.17      4.58 o 
   5   4  30       95.41       93.84      8.82 o 
   6   4  30       31.65       14.57      6.42 o 
  -5   5  30      101.03      105.62     10.98 o 
  -4   5  30       83.07       80.03      9.67 o 
  -3   5  30       14.27       12.29      6.34 o 
  -2   5  30       46.92       41.58      6.52 o 
  -1   5  30       49.53       41.56      6.53 o 
   0   5  30      397.62      436.88     16.01 o 
   1   5  30        0.74        7.74      6.32 o 
   2   5  30        1.16        6.46      5.20 o 
   3   5  30       21.11       25.67      6.99 o 
   4   5  30       47.29       50.39      8.01 o 
 -10   1  31       14.48       15.88      8.22 o 
  -9   1  31       39.16       32.49      7.23 o 
  -8   1  31      559.43      569.86     16.16 o 
  -7   1  31      273.25      290.40      8.16 o 
  -6   1  31     1022.83      973.55     15.27 o 
  -5   1  31      540.78      517.63      8.92 o 
  -4   1  31      191.14      236.82      5.20 o 
  -3   1  31       18.08       30.43      2.39 o 
  -2   1  31     1425.34     1425.60     13.91 o 
  -1   1  31       23.08       43.52      6.34 o 
   0   1  31      461.52      597.99      8.00 o 
   1   1  31     1880.79     1868.34     12.05 o 
   2   1  31       35.17       66.12      3.55 o 
   3   1  31      142.15      164.68      3.61 o 
   4   1  31      342.16      319.66      5.89 o 
   5   1  31        2.66        3.70      1.93 o 
   6   1  31      179.49      186.06      6.12 o 
   7   1  31      140.20      143.34      8.26 o 
   8   1  31       25.48       26.55      6.56 o 
   9   1  31       42.68       38.83      7.75 o 
  -9   2  31       21.18       24.38      8.57 o 
  -8   2  31       20.79       15.35      5.46 o 
  -7   2  31      542.35      560.08     13.74 o 
  -6   2  31       13.64       11.88      3.72 o 
  -5   2  31        0.10       19.04      3.36 o 
  -4   2  31        1.53        8.67      2.58 o 
  -3   2  31      348.99      378.87      7.95 o 
  -2   2  31     1384.60     1412.82     16.36 o 
  -1   2  31       83.67      119.47      4.08 o 
   0   2  31       52.03       51.52      2.46 o 
   1   2  31     1598.36     1650.89     14.80 o 
   2   2  31      116.48      139.31      4.21 o 
   3   2  31       10.68       11.83      2.05 o 
   4   2  31      186.91      208.89      6.18 o 
   5   2  31       68.54       79.72      4.67 o 
   6   2  31       53.88       45.08      4.44 o 
   7   2  31       10.08       26.41      5.92 o 
   8   2  31       49.67       54.09      8.20 o 
   9   2  31       54.09       57.21      9.10 o 
  -9   3  31       88.93       86.20     12.92 o 
  -8   3  31      242.66      221.00     15.33 o 
  -7   3  31       51.77       47.29      8.27 o 
  -6   3  31       74.18       85.53      9.36 o 
  -5   3  31      206.93      177.93      9.74 o 
  -4   3  31      240.61      269.60     21.67 o 
  -3   3  31       99.99      109.05      7.29 o 
  -2   3  31       22.06       32.84      4.10 o 
  -1   3  31       35.61       42.00      4.10 o 
   0   3  31        1.80       18.78      4.18 o 
   1   3  31      101.43      111.34      5.45 o 
   2   3  31      383.43      369.28     13.99 o 
   3   3  31       12.37       16.48      2.88 o 
   4   3  31      590.15      565.19     15.86 o 
   5   3  31      164.71      169.40      8.02 o 
   6   3  31       46.68       67.96      6.98 o 
   7   3  31       52.87       35.83      6.06 o 
   8   3  31       64.40       58.94      8.89 o 
  -7   4  31        8.52        4.64      7.95 o 
  -6   4  31       81.38       87.47      9.49 o 
  -5   4  31       26.77       56.51      7.62 o 
  -4   4  31       55.17       48.60      9.00 o 
  -3   4  31       74.58       82.79      9.33 o 
  -2   4  31       54.74       51.01      5.64 o 
  -1   4  31      139.60      151.19      9.86 o 
   0   4  31       41.13       47.70      7.03 o 
   1   4  31      156.09      140.59     10.83 o 
   2   4  31      271.04      251.62      9.29 o 
   3   4  31      803.29      784.53     18.87 o 
   4   4  31       66.30       51.99      6.54 o 
   5   4  31      623.03      611.13     20.32 o 
   6   4  31       31.42       23.95      6.79 o 
  -5   5  31       77.04       56.09      9.49 o 
  -4   5  31        6.59        6.49      6.45 o 
  -3   5  31        0.32       11.79      7.36 o 
  -2   5  31       43.23       52.10      6.97 o 
  -1   5  31        0.22       12.19      5.22 o 
   0   5  31       24.02       51.36     10.22 o 
   1   5  31       61.94       43.40      7.86 o 
   2   5  31       13.00       17.46      5.78 o 
   3   5  31       24.69       23.94      6.25 o 
   4   5  31      121.06      116.93     10.17 o 
  -8   0  32      150.98      123.90     13.93 o 
  -7   0  32       95.65      100.07      8.69 o 
  -6   0  32      995.78      953.68     20.95 o 
  -5   0  32     1159.18     1061.56     14.83 o 
  -4   0  32      751.28      770.50      9.90 o 
  -3   0  32     5233.29     5174.88     49.00 o 
  -2   0  32     5129.64     4941.19     49.00 o 
  -1   0  32     3602.94     3448.77     35.24 o 
   0   0  32      184.47      215.47      3.64 o 
   1   0  32     7453.91     7568.35     52.51 o 
   2   0  32      350.65      336.55      5.33 o 
   3   0  32    16141.78    15164.95    110.88 o 
   4   0  32     1826.18     1677.96     18.74 o 
   5   0  32      330.87      305.97      9.38 o 
   6   0  32       48.62       37.02      5.50 o 
   7   0  32       14.08       25.44      6.64 o 
   8   0  32      349.32      390.14     22.67 o 
   9   0  32        6.22        2.42      7.52 o 
 -10   1  32       65.06       47.96     18.23 o 
  -9   1  32      135.39      124.45     11.33 o 
  -8   1  32        7.92       18.16      4.67 o 
  -7   1  32       79.00       84.11      5.79 o 
  -6   1  32      986.21      951.02     16.11 o 
  -5   1  32      657.26      620.76     10.01 o 
  -4   1  32     1673.45     1585.97     15.87 o 
  -3   1  32     2654.10     2505.29     21.41 o 
  -2   1  32     1560.22     1681.09     16.32 o 
  -1   1  32      564.83      560.83      8.19 o 
   0   1  32     3223.76     3113.78     18.16 o 
   1   1  32      210.17      269.62      4.74 o 
   2   1  32     1574.76     1537.00     11.64 o 
   3   1  32     1047.80     1028.86      9.52 o 
   4   1  32     1717.17     1657.70     14.03 o 
   5   1  32        1.95        2.57      1.98 o 
   6   1  32       96.90      110.92      4.94 o 
   7   1  32        7.34        4.78      4.08 o 
   8   1  32       89.86       88.69      9.12 o 
   9   1  32      134.39      140.50     12.00 o 
  -9   2  32       53.13       45.54      9.82 o 
  -8   2  32      231.34      225.87     15.36 o 
  -7   2  32      914.82      896.86     25.80 o 
  -6   2  32       72.03       76.55      6.14 o 
  -5   2  32     1301.81     1251.35     18.57 o 
  -4   2  32      707.94      638.19     14.16 o 
  -3   2  32     2767.86     2625.22     27.04 o 
  -2   2  32      356.78      409.50      9.83 o 
  -1   2  32     1240.20     1212.89     17.75 o 
   0   2  32      114.84      115.71      3.55 o 
   1   2  32     1205.75     1211.14     11.56 o 
   2   2  32      182.93      183.99      4.74 o 
   3   2  32      731.04      762.52      9.78 o 
   4   2  32     1249.61     1210.61     15.28 o 
   5   2  32     1676.19     1635.78     18.85 o 
   6   2  32        5.55        7.31      3.15 o 
   7   2  32      512.12      518.81     15.79 o 
   8   2  32      146.19      137.45     14.90 o 
   9   2  32        0.14       10.22      6.80 o 
  -9   3  32      160.06      128.73     14.90 o 
  -8   3  32       39.40       40.74      8.52 o 
  -7   3  32       63.55       57.64      7.92 o 
  -6   3  32      285.64      285.79     13.48 o 
  -5   3  32      197.07      186.51     15.76 o 
  -4   3  32     1017.89     1027.50     22.05 o 
  -3   3  32       72.73       70.98      6.25 o 
  -2   3  32      124.39      128.34      7.88 o 
  -1   3  32      265.12      277.31      8.27 o 
   0   3  32       27.82       27.72      2.90 o 
   1   3  32       23.49       21.87      3.31 o 
   2   3  32      514.80      499.73     14.92 o 
   3   3  32       63.84       62.12      5.31 o 
   4   3  32      873.97      861.47     16.37 o 
   5   3  32       21.59       22.94      5.03 o 
   6   3  32      677.98      654.36     16.38 o 
   7   3  32        0.09        5.20      4.77 o 
   8   3  32       46.25       48.23      8.04 o 
  -7   4  32       12.07       23.62      9.41 o 
  -6   4  32      260.57      249.73     14.43 o 
  -5   4  32      431.01      405.49     18.16 o 
  -4   4  32        5.41       11.15      6.00 o 
  -3   4  32       45.54       39.25      5.51 o 
  -2   4  32       59.26       52.49      5.82 o 
  -1   4  32       59.61       79.26      6.50 o 
   0   4  32      120.47      110.11      8.63 o 
   1   4  32       58.42       72.51      5.30 o 
   2   4  32       54.37       56.69      5.45 o 
   3   4  32      159.52      177.34     10.48 o 
   4   4  32       73.59       44.31      6.30 o 
   5   4  32        1.46       30.35      6.59 o 
   6   4  32       55.97       55.32      8.16 o 
  -5   5  32       34.20       26.24      7.86 o 
  -4   5  32       20.07       10.57      6.67 o 
  -3   5  32      130.42      113.68     12.08 o 
  -2   5  32      253.76      227.24     11.65 o 
  -1   5  32       38.87       34.26      6.28 o 
   0   5  32      270.07      254.05     13.21 o 
   1   5  32        0.07        5.85      5.85 o 
   2   5  32       36.30       29.60      6.54 o 
   3   5  32       59.41       61.09      7.99 o 
   4   5  32        1.46       16.94      6.50 o 
 -10   1  33       73.90       89.80     22.92 o 
  -9   1  33        1.96       12.76      6.25 o 
  -8   1  33       14.85        9.94      4.10 o 
  -7   1  33      148.19      156.07      7.84 o 
  -6   1  33      151.18      145.45      8.29 o 
  -5   1  33       56.07       53.66      3.75 o 
  -4   1  33      213.99      210.03      5.41 o 
  -3   1  33     1831.63     1778.67     20.20 o 
  -2   1  33        1.65       15.69      3.20 o 
  -1   1  33       67.13       92.67      3.42 o 
   0   1  33      609.98      704.06      6.77 o 
   1   1  33       11.54       11.56      1.36 o 
   2   1  33     1202.20     1158.32     11.01 o 
   3   1  33     5764.65     5447.22     34.01 o 
   4   1  33      505.56      528.60      7.36 o 
   5   1  33        1.80        3.64      1.98 o 
   6   1  33      458.29      440.90      8.23 o 
   7   1  33       98.28      109.94      7.61 o 
   8   1  33        4.35        9.88      5.82 o 
   9   1  33       72.00       63.24      8.93 o 
  -9   2  33       13.59       23.22      7.28 o 
  -8   2  33       64.04       70.29      8.08 o 
  -7   2  33      218.89      244.60      9.57 o 
  -6   2  33       56.01       46.29      5.10 o 
  -5   2  33       11.90       25.41      3.93 o 
  -4   2  33      342.01      366.81      8.65 o 
  -3   2  33      840.69      874.02     13.27 o 
  -2   2  33     2914.36     2826.99     25.44 o 
  -1   2  33      106.76      116.76      4.77 o 
   0   2  33      123.22      134.64      3.93 o 
   1   2  33       33.06       54.71      3.02 o 
   2   2  33      222.00      202.37      4.90 o 
   3   2  33       24.63       34.41      2.75 o 
   4   2  33       51.31       56.95      3.86 o 
   5   2  33      924.05      953.05     13.66 o 
   6   2  33       27.50       27.35      3.97 o 
   7   2  33      558.02      578.45     19.32 o 
   8   2  33       57.02       60.65      8.64 o 
  -8   3  33        1.33        2.91      5.95 o 
  -7   3  33       43.59       40.25      7.16 o 
  -6   3  33      252.51      263.45     16.53 o 
  -5   3  33       13.17       18.19      5.15 o 
  -4   3  33      937.04      911.15     20.72 o 
  -3   3  33       13.38       33.55      4.77 o 
  -2   3  33       20.29       23.42      4.75 o 
  -1   3  33      395.36      425.98     10.45 o 
   0   3  33       23.04       30.66      2.99 o 
   1   3  33       47.83       45.22      4.44 o 
   2   3  33      651.55      640.31     14.25 o 
   3   3  33       31.06       33.11      3.99 o 
   4   3  33      157.27      164.66     10.67 o 
   5   3  33       17.15       14.63      5.02 o 
   6   3  33       49.54       51.80      6.12 o 
   7   3  33       84.33       79.28      7.43 o 
   8   3  33       38.66       37.17      6.83 o 
  -7   4  33      351.42      328.80     43.08 o 
  -6   4  33      311.86      334.16     33.48 o 
  -5   4  33      609.66      584.52     20.57 o 
  -4   4  33       50.78       47.89      8.20 o 
  -3   4  33      128.27      122.80      8.06 o 
  -2   4  33        0.80       11.67      4.15 o 
  -1   4  33      271.28      297.94     11.83 o 
   0   4  33        9.83       23.47      5.36 o 
   1   4  33      240.37      234.27     10.25 o 
   2   4  33       68.89       69.19      5.97 o 
   3   4  33       12.49       23.98      5.64 o 
   4   4  33       54.90       41.17      8.00 o 
   5   4  33        8.14        5.81      5.51 o 
   6   4  33        0.19       10.77      6.08 o 
  -5   5  33        0.12        5.63      6.88 o 
  -4   5  33       67.63       61.75      9.15 o 
  -3   5  33        0.16       11.14      7.45 o 
  -2   5  33        8.28       25.25      5.96 o 
  -1   5  33        1.81        1.88      4.94 o 
   0   5  33        7.17       28.03      7.30 o 
   1   5  33        0.12       -1.66      5.41 o 
   2   5  33       26.44       26.31      6.25 o 
   3   5  33       10.30       20.09      6.32 o 
   4   5  33      140.68      127.37     17.12 o 
  -8   0  34      446.68      467.10     31.17 o 
  -7   0  34      779.05      736.94     26.85 o 
  -6   0  34      266.27      269.54     11.85 o 
  -5   0  34     1897.80     1687.49     29.02 o 
  -4   0  34      140.56      131.59      4.80 o 
  -3   0  34     3595.54     3475.37     37.84 o 
  -2   0  34     3003.13     2852.02     31.34 o 
  -1   0  34     2243.28     2330.40     26.21 o 
   0   0  34       44.06       59.28      2.20 o 
   1   0  34      918.58      973.13     12.10 o 
   2   0  34     7022.95     6791.79     47.94 o 
   3   0  34      918.41      921.02     12.07 o 
   4   0  34       43.62       40.44      3.49 o 
   5   0  34     3449.68     3336.14     37.48 o 
   6   0  34      137.56      136.78      9.03 o 
   7   0  34     1930.16     1823.86     52.38 o 
   8   0  34       25.99       25.37     10.68 o 
   9   0  34        5.30        4.91      8.52 o 
 -10   1  34       41.54       15.42     14.96 o 
  -9   1  34      263.98      254.34     14.76 o 
  -8   1  34       14.29       14.22      4.26 o 
  -7   1  34      388.97      377.70     10.64 o 
  -6   1  34      164.36      184.89      7.34 o 
  -5   1  34     1477.81     1474.52     17.06 o 
  -4   1  34      101.84       84.61      3.70 o 
  -3   1  34      241.95      275.87      5.89 o 
  -2   1  34     1659.58     1537.87     14.73 o 
  -1   1  34     2140.97     2024.98     17.56 o 
   0   1  34      320.65      344.88      3.99 o 
   1   1  34     1879.10     1792.75     12.55 o 
   2   1  34      253.31      268.11      4.43 o 
   3   1  34       13.26       46.42      6.30 o 
   4   1  34     2649.67     2693.31     20.88 o 
   5   1  34      254.81      276.93      6.44 o 
   6   1  34     1403.97     1411.08     15.77 o 
   7   1  34        0.00        2.76      4.09 o 
   8   1  34      930.83      909.51     23.32 o 
   9   1  34       51.59       44.93      8.28 o 
  -9   2  34        0.07        3.94      6.12 o 
  -8   2  34       12.29       34.83      6.56 o 
  -7   2  34       84.56       89.70      6.58 o 
  -6   2  34      121.32      126.90      7.49 o 
  -5   2  34       35.28       21.41      3.82 o 
  -4   2  34     1151.80     1121.92     16.05 o 
  -3   2  34     1313.59     1199.05     16.16 o 
  -2   2  34     1031.02     1036.97     12.92 o 
  -1   2  34      730.34      681.62     10.48 o 
   0   2  34      851.04      815.63      9.79 o 
   1   2  34     2999.55     2911.52     24.76 o 
   2   2  34       94.12       94.35      3.78 o 
   3   2  34      428.18      413.95      7.10 o 
   4   2  34       44.72       53.28      3.89 o 
   5   2  34     1385.10     1394.80     17.22 o 
   6   2  34       23.27       25.34      4.06 o 
   7   2  34      320.12      376.06     18.59 o 
   8   2  34      138.11      158.33     12.30 o 
  -8   3  34       21.83        5.83      6.32 o 
  -7   3  34        0.46       24.35      6.35 o 
  -6   3  34       24.54       17.56      5.56 o 
  -5   3  34       61.65       66.45      8.96 o 
  -4   3  34      123.21      130.60      9.18 o 
  -3   3  34     1307.21     1288.24     22.43 o 
  -2   3  34      650.73      610.18     16.35 o 
  -1   3  34     1837.09     1813.98     23.94 o 
   0   3  34     1097.85     1052.99     14.40 o 
   1   3  34       64.10       68.37      4.64 o 
   2   3  34      576.55      583.76     13.46 o 
   3   3  34       15.64       10.46      3.01 o 
   4   3  34      283.23      294.40     10.95 o 
   5   3  34        0.25       -0.63      4.24 o 
   6   3  34        2.26       15.93      5.03 o 
   7   3  34       50.79       43.62      6.40 o 
  -7   4  34       74.51       64.18     12.43 o 
  -6   4  34       17.19       25.11      7.31 o 
  -5   4  34       32.21       48.72      8.29 o 
  -4   4  34       90.35       81.60     10.61 o 
  -3   4  34        2.33        8.29      4.40 o 
  -2   4  34       76.59       97.94      7.14 o 
  -1   4  34       66.07       99.56      7.48 o 
   0   4  34       65.47       58.23      8.29 o 
   1   4  34       13.61       31.84      4.57 o 
   2   4  34        0.71        7.91      3.92 o 
   3   4  34      464.23      423.14     14.10 o 
   4   4  34        5.30        7.37      4.79 o 
   5   4  34       21.06       16.32      6.00 o 
   6   4  34       39.34       24.96      6.82 o 
  -4   5  34       30.45       17.94      7.18 o 
  -3   5  34        3.51       10.88      7.45 o 
  -2   5  34        0.36       18.20      5.67 o 
  -1   5  34        2.47       11.23      5.20 o 
   0   5  34       86.20       73.20      8.58 o 
   1   5  34       11.27       18.83      6.72 o 
   2   5  34       13.23       12.92      5.66 o 
   3   5  34      120.01      101.09      9.47 o 
 -10   1  35        7.31        2.58     13.21 o 
  -9   1  35       36.89       47.55     24.65 o 
  -8   1  35        5.78        6.93      3.96 o 
  -7   1  35       78.61      104.95      7.41 o 
  -6   1  35        9.36       11.12      3.41 o 
  -5   1  35       56.31       61.78      5.10 o 
  -4   1  35      429.96      443.82      7.78 o 
  -3   1  35        8.42        9.65      2.16 o 
  -2   1  35     1711.55     1751.48     16.20 o 
  -1   1  35      909.49      943.38      9.94 o 
   0   1  35      303.17      313.54      4.21 o 
   1   1  35      977.30      980.77      8.22 o 
   2   1  35     1569.34     1552.35     12.62 o 
   3   1  35      735.80      704.36     10.30 o 
   4   1  35       22.98       36.21      3.36 o 
   5   1  35      880.17      856.99     11.10 o 
   6   1  35      347.88      364.70      7.82 o 
   7   1  35       14.88       12.78      4.69 o 
   8   1  35        0.08       22.10      6.36 o 
   9   1  35       44.94       43.68      8.14 o 
  -9   2  35       14.62       21.48      7.26 o 
  -8   2  35      431.46      427.05     15.78 o 
  -7   2  35        4.21        9.84      4.05 o 
  -6   2  35      592.82      570.15     14.91 o 
  -5   2  35      118.11      136.84      8.70 o 
  -4   2  35       25.26       31.46      4.96 o 
  -3   2  35      523.35      553.24     10.37 o 
  -2   2  35       95.67      102.49      4.48 o 
  -1   2  35       10.29       13.09      2.45 o 
   0   2  35      177.63      196.20      5.21 o 
   1   2  35       67.83      113.15      7.83 o 
   2   2  35       13.88       21.32      2.65 o 
   3   2  35      199.68      182.72      5.20 o 
   4   2  35       19.89       27.42      2.99 o 
   5   2  35       84.50      102.84      5.31 o 
   6   2  35        0.13        3.64      3.46 o 
   7   2  35      603.50      612.61     14.84 o 
   8   2  35       21.20       15.16      6.55 o 
  -8   3  35       11.00       14.66      7.15 o 
  -7   3  35      270.70      283.02     14.77 o 
  -6   3  35       48.63       45.20      6.99 o 
  -5   3  35       24.66       26.67      5.86 o 
  -4   3  35        3.98        7.51      4.39 o 
  -3   3  35       37.16       57.94      7.76 o 
  -2   3  35       43.75       49.43      5.84 o 
  -1   3  35     1536.61     1524.13     21.72 o 
   0   3  35      263.98      279.84      9.37 o 
   1   3  35      488.43      464.93      9.82 o 
   2   3  35        9.63       21.23      3.92 o 
   3   3  35        0.06        6.64      2.89 o 
   4   3  35        1.11        9.01      4.50 o 
   5   3  35      181.06      188.39     10.67 o 
   6   3  35      212.27      216.22     11.82 o 
   7   3  35       74.33       67.26      8.42 o 
  -7   4  35        2.78        1.04      6.67 o 
  -6   4  35       22.95       28.60      7.58 o 
  -5   4  35        9.43       19.47      7.13 o 
  -4   4  35      170.06      159.00     19.64 o 
  -3   4  35      108.88      100.79      8.17 o 
  -2   4  35      555.76      557.94     14.52 o 
  -1   4  35      793.81      783.54     22.24 o 
   0   4  35      234.53      220.89     11.30 o 
   1   4  35      249.46      261.02     14.66 o 
   2   4  35       64.44       61.29      5.87 o 
   3   4  35       68.68       77.93      8.59 o 
   4   4  35       79.93       85.63      7.87 o 
   5   4  35        6.05       17.11      6.11 o 
   6   4  35       86.08       78.97      9.74 o 
  -4   5  35        0.92        4.79      6.29 o 
  -3   5  35       95.87       76.71     10.73 o 
  -2   5  35      102.78       80.98      8.33 o 
  -1   5  35      106.95      104.65      9.61 o 
   0   5  35        0.47       12.60      5.88 o 
   1   5  35        1.49       13.87      6.37 o 
   2   5  35        6.89        6.47      5.97 o 
   3   5  35       15.28       25.37      6.76 o 
  -8   0  36      304.62      318.88     17.02 o 
  -7   0  36       52.57       67.46      7.55 o 
  -6   0  36      680.82      632.19     17.17 o 
  -5   0  36      269.40      256.53     10.62 o 
  -4   0  36     1390.86     1336.43     30.20 o 
  -3   0  36     1480.58     1442.75     25.96 o 
  -2   0  36     4339.02     4239.49     48.60 o 
  -1   0  36      413.04      409.22      6.53 o 
   0   0  36      560.09      549.37      7.24 o 
   1   0  36     2321.31     2292.49     18.54 o 
   2   0  36       81.37       66.65      3.23 o 
   3   0  36       19.58       18.35      2.56 o 
   4   0  36      458.06      443.11      8.68 o 
   5   0  36        0.57        1.62      2.90 o 
   6   0  36      263.46      280.54     12.95 o 
   7   0  36       75.59       92.04     10.10 o 
   8   0  36       12.32        9.22      7.42 o 
   9   0  36      330.45      325.51     39.94 o 
 -10   1  36       15.45       -3.27     12.24 o 
  -9   1  36      134.91      137.66     17.18 o 
  -8   1  36        2.04        6.51      4.07 o 
  -7   1  36      316.59      305.28     10.32 o 
  -6   1  36       69.06       55.85      5.01 o 
  -5   1  36        4.53       10.53      2.43 o 
  -4   1  36      186.84      190.94      5.58 o 
  -3   1  36      850.18      830.35     10.91 o 
  -2   1  36     1418.32     1374.46     13.68 o 
  -1   1  36     2039.70     2023.81     17.01 o 
   0   1  36      504.45      473.51      7.88 o 
   1   1  36      892.82      904.85      8.35 o 
   2   1  36     2697.07     2658.14     20.12 o 
   3   1  36     1428.65     1387.50     13.08 o 
   4   1  36      200.15      197.81      5.68 o 
   5   1  36       91.44      105.06      4.70 o 
   6   1  36      109.08      107.77      5.07 o 
   7   1  36      345.80      363.04     11.56 o 
   8   1  36      337.52      365.52     16.30 o 
   9   1  36      362.13      358.52     17.29 o 
  -9   2  36      198.40      215.26     13.37 o 
  -8   2  36       11.56       26.36      6.20 o 
  -7   2  36       66.05       44.35      5.50 o 
  -6   2  36       41.46       46.51      5.17 o 
  -5   2  36      535.22      499.87     11.96 o 
  -4   2  36        0.55        0.88      2.79 o 
  -3   2  36      306.15      308.35      7.76 o 
  -2   2  36      527.14      487.82      8.48 o 
  -1   2  36       20.02       25.42      2.80 o 
   0   2  36      552.15      525.96      8.30 o 
   1   2  36      394.88      424.13      7.85 o 
   2   2  36     1314.36     1239.78     21.36 o 
   3   2  36       68.14       62.90      4.00 o 
   4   2  36      807.35      816.70     11.38 o 
   5   2  36      795.32      800.35     14.43 o 
   6   2  36       44.85       39.69      4.83 o 
   7   2  36       92.29      103.04     12.92 o 
   8   2  36       61.54       57.23      8.74 o 
  -8   3  36        2.70        7.95      6.39 o 
  -7   3  36      334.64      360.71     18.67 o 
  -6   3  36        0.72        4.61      4.78 o 
  -5   3  36        5.01       20.83      5.59 o 
  -4   3  36      298.66      303.65     12.96 o 
  -3   3  36        2.57       12.01      3.92 o 
  -2   3  36       54.48       48.46      4.84 o 
  -1   3  36       77.86      113.24      9.23 o 
   0   3  36       35.01       42.33      4.47 o 
   1   3  36      135.07      145.68      6.19 o 
   2   3  36      344.42      322.20      9.33 o 
   3   3  36      447.09      436.68     10.27 o 
   4   3  36       23.77       19.72      4.96 o 
   5   3  36      321.46      336.14     13.11 o 
   6   3  36     1199.46     1169.05     25.06 o 
   7   3  36        6.96       20.14      6.06 o 
  -7   4  36        7.79       11.13      8.05 o 
  -6   4  36       77.51       94.90     12.63 o 
  -5   4  36      117.26      108.72     14.42 o 
  -4   4  36       24.08       26.56      8.97 o 
  -3   4  36       14.00       15.50      5.00 o 
  -2   4  36      136.92      146.01      8.75 o 
  -1   4  36      346.95      316.26     11.99 o 
   0   4  36      239.75      236.34     11.67 o 
   1   4  36        4.72       17.67      4.59 o 
   2   4  36       48.28       51.66      5.60 o 
   3   4  36       28.98       30.38      6.01 o 
   4   4  36       50.94       56.18      6.83 o 
   5   4  36        6.07        9.05      5.87 o 
   6   4  36      212.40      211.81     15.10 o 
  -4   5  36       52.77       48.39      8.43 o 
  -3   5  36       26.70       41.39      9.09 o 
  -2   5  36        3.90       14.04      6.60 o 
  -1   5  36       58.40       57.52      7.18 o 
   0   5  36       16.97       16.48      6.12 o 
   1   5  36      125.93      136.58     19.63 o 
   2   5  36        9.15       22.41      7.16 o 
   3   5  36       52.04       58.44      9.39 o 
 -10   1  37       40.44       34.38     16.62 o 
  -9   1  37       10.53       13.27      9.10 o 
  -8   1  37        0.68        2.06      4.24 o 
  -7   1  37        9.80       14.10      3.85 o 
  -6   1  37       74.89       70.42      6.17 o 
  -5   1  37      632.33      626.36     14.82 o 
  -4   1  37      149.24      170.63      6.27 o 
  -3   1  37     1021.15     1011.82     13.12 o 
  -2   1  37      494.34      541.15      8.63 o 
  -1   1  37      597.00      641.00      7.94 o 
   0   1  37      565.72      561.09     10.00 o 
   1   1  37      262.81      303.16      5.20 o 
   2   1  37        2.54       38.73      3.80 o 
   3   1  37        4.11       16.36      2.18 o 
   4   1  37       12.88       13.45      2.28 o 
   5   1  37        2.48        3.23      2.27 o 
   6   1  37       68.53       65.60      4.49 o 
   7   1  37      461.50      506.86     13.39 o 
   8   1  37       93.47      113.16      9.91 o 
   9   1  37      132.59      143.25     12.24 o 
  -9   2  37       59.34       80.19      9.15 o 
  -8   2  37      186.44      192.27     14.65 o 
  -7   2  37        0.45        6.49      3.89 o 
  -6   2  37        4.13       20.74      4.39 o 
  -5   2  37      402.47      378.68     10.51 o 
  -4   2  37       43.78       54.81      5.37 o 
  -3   2  37        4.03        6.42      2.75 o 
  -2   2  37      288.65      284.43      6.51 o 
  -1   2  37        1.99        3.38      2.11 o 
   0   2  37      123.23      144.24      4.81 o 
   1   2  37     1687.91     1640.55     17.79 o 
   2   2  37      644.55      642.68     10.81 o 
   3   2  37      271.41      246.10      7.56 o 
   4   2  37       69.94       85.22      4.60 o 
   5   2  37      251.76      270.82      7.73 o 
   6   2  37       19.00       22.58      4.45 o 
   7   2  37       11.92       20.93      5.11 o 
   8   2  37       47.81       44.12      7.10 o 
  -8   3  37       28.76       20.70      7.49 o 
  -7   3  37      353.56      375.21     22.35 o 
  -6   3  37       21.37       13.86      8.89 o 
  -5   3  37      289.94      296.61     13.59 o 
  -4   3  37       15.96       29.73      5.69 o 
  -3   3  37      509.94      475.61     13.13 o 
  -2   3  37      135.02      123.22      6.87 o 
  -1   3  37      168.02      170.09     10.10 o 
   0   3  37       64.87       66.60      6.57 o 
   1   3  37      873.97      855.81     13.85 o 
   2   3  37        0.02        9.09      3.05 o 
   3   3  37      593.96      594.30     11.58 o 
   4   3  37        9.56        8.12      4.60 o 
   5   3  37      415.80      397.96     14.20 o 
   6   3  37      146.03      199.28     11.67 o 
   7   3  37       31.77       22.60      6.53 o 
  -7   4  37       10.18        9.99      8.58 o 
  -6   4  37      235.95      219.83     28.19 o 
  -5   4  37        2.60        8.41      6.49 o 
  -4   4  37      109.92      128.13     11.86 o 
  -3   4  37        5.85       10.28      4.76 o 
  -2   4  37       22.64       23.33      4.99 o 
  -1   4  37        0.02       10.73      4.67 o 
   0   4  37       24.90       34.02      6.08 o 
   1   4  37      105.44      108.76      8.30 o 
   2   4  37      367.45      356.55     13.29 o 
   3   4  37       65.08       61.77      7.18 o 
   4   4  37      568.82      539.76     21.91 o 
   5   4  37       17.22       20.47      6.41 o 
   6   4  37       26.26       27.76      7.28 o 
  -4   5  37       10.83       13.77      6.78 o 
  -3   5  37       96.96      105.27     11.96 o 
  -2   5  37       47.92       34.98      7.80 o 
  -1   5  37       68.96       74.17      7.73 o 
   0   5  37        2.49       15.70      6.65 o 
   1   5  37      238.55      249.30     14.60 o 
   2   5  37       16.56       22.65      7.25 o 
   3   5  37      455.79      460.16     16.23 o 
  -8   0  38        0.35        0.30      5.90 o 
  -7   0  38      113.03       87.54      8.92 o 
  -6   0  38      313.03      250.52     11.99 o 
  -5   0  38       56.85       67.12      7.78 o 
  -4   0  38      689.18      652.96     14.91 o 
  -3   0  38     6884.46     6503.54     81.84 o 
  -2   0  38     1773.72     1751.88     29.24 o 
  -1   0  38        0.37        5.07      1.83 o 
   0   0  38       14.49       33.83      2.78 o 
   1   0  38      493.71      532.07      7.05 o 
   2   0  38      431.17      444.32      6.74 o 
   3   0  38      638.48      627.91     10.38 o 
   4   0  38     1494.51     1458.07     17.63 o 
   5   0  38       39.67       38.75      4.57 o 
   6   0  38     2234.31     2255.78     31.03 o 
   7   0  38      593.88      568.58     16.72 o 
   8   0  38      227.17      212.23     16.87 o 
   9   0  38       25.57       14.74      9.58 o 
 -10   1  38      193.93      233.41     32.08 o 
  -9   1  38        3.84        5.63      7.31 o 
  -8   1  38        3.50       18.93      5.45 o 
  -7   1  38      239.46      242.91     15.43 o 
  -6   1  38      214.82      207.56     13.29 o 
  -5   1  38      767.21      755.04     18.60 o 
  -4   1  38      578.23      582.59      9.11 o 
  -3   1  38      667.62      684.98      9.98 o 
  -2   1  38      921.16      914.79     11.15 o 
  -1   1  38       35.85       50.90      2.69 o 
   0   1  38        3.81       12.91      1.57 o 
   1   1  38       26.95       44.13      2.42 o 
   2   1  38     1032.04      993.34      9.67 o 
   3   1  38        6.84       10.12      1.99 o 
   4   1  38        2.51        2.41      1.96 o 
   5   1  38      191.64      191.37      7.62 o 
   6   1  38       60.65       53.01      4.36 o 
   7   1  38      154.57      162.41      7.90 o 
   8   1  38       48.70       45.03      7.30 o 
   9   1  38       26.12       37.75      8.11 o 
  -9   2  38      193.56      186.83     12.79 o 
  -8   2  38      167.22      177.54     10.73 o 
  -7   2  38       71.33       86.02      7.05 o 
  -6   2  38      381.67      359.44     11.01 o 
  -5   2  38        6.55       18.43      3.84 o 
  -4   2  38     1114.36     1005.53     18.55 o 
  -3   2  38      100.79      101.80      5.95 o 
  -2   2  38      937.47      909.01     12.60 o 
  -1   2  38       83.02       75.73      4.16 o 
   0   2  38      569.84      543.56      8.74 o 
   1   2  38       19.95       45.29      5.10 o 
   2   2  38      107.06      124.31      5.64 o 
   3   2  38       34.05       45.30      4.18 o 
   4   2  38        2.86       12.11      3.33 o 
   5   2  38       85.30       83.27      5.43 o 
   6   2  38       22.04       27.70      4.99 o 
   7   2  38       45.72       32.42      5.60 o 
   8   2  38      375.58      382.27     13.63 o 
  -8   3  38        8.35       12.88      6.24 o 
  -7   3  38      508.01      511.15     17.79 o 
  -6   3  38       21.14       12.81      5.92 o 
  -5   3  38      509.56      513.12     22.07 o 
  -4   3  38        7.12       25.21      6.57 o 
  -3   3  38       95.44      101.40      7.48 o 
  -2   3  38       31.80       33.43      4.35 o 
  -1   3  38        0.48       13.82      3.53 o 
   0   3  38      532.24      511.22     11.77 o 
   1   3  38      518.33      529.55     10.63 o 
   2   3  38      300.18      281.49      8.35 o 
   3   3  38       17.37       33.27      3.90 o 
   4   3  38       23.56       18.92      5.25 o 
   5   3  38       24.33       48.81      6.79 o 
   6   3  38       18.11       37.95      6.79 o 
   7   3  38       71.92       90.45      9.55 o 
  -7   4  38        5.54       15.83      9.08 o 
  -6   4  38        0.91       21.73      7.36 o 
  -5   4  38       18.06       58.69      9.16 o 
  -4   4  38        0.86        9.99      6.12 o 
  -3   4  38        2.48       18.45      5.22 o 
  -2   4  38       26.98       36.36      5.35 o 
  -1   4  38        6.43       15.83      4.93 o 
   0   4  38        2.85       42.84      7.29 o 
   1   4  38       51.09       48.90      6.95 o 
   2   4  38       18.37       36.27      4.96 o 
   3   4  38       84.93       80.02     10.30 o 
   4   4  38       95.17      111.32     14.88 o 
   5   4  38       33.99       28.01      6.93 o 
   6   4  38        6.41       24.06      6.97 o 
  -4   5  38        1.31       13.86      6.85 o 
  -3   5  38       22.30       48.59      9.51 o 
  -2   5  38        4.93       23.05      7.16 o 
  -1   5  38       67.53       80.78      7.96 o 
   0   5  38       17.46       13.75      6.75 o 
   1   5  38        8.43       16.00      6.78 o 
   2   5  38       71.57       60.29     12.86 o 
   3   5  38      106.51      133.62     12.83 o 
 -10   1  39      119.80      164.60     28.31 o 
  -9   1  39      204.23      220.21     16.58 o 
  -8   1  39      306.30      312.23     13.73 o 
  -7   1  39       81.96       85.21      7.16 o 
  -6   1  39        0.55       11.70      3.48 o 
  -5   1  39      242.00      240.05      7.48 o 
  -4   1  39      969.89      963.12     12.44 o 
  -3   1  39     2271.13     2241.33     21.42 o 
  -2   1  39      140.68      169.10      6.53 o 
  -1   1  39        0.06        3.12      1.62 o 
   0   1  39      183.30      190.11      3.83 o 
   1   1  39        0.11        4.52      1.66 o 
   2   1  39       53.79       89.83      3.37 o 
   3   1  39      217.85      220.94      5.20 o 
   4   1  39      105.07      114.91      4.79 o 
   5   1  39     1022.65      985.45     12.75 o 
   6   1  39       61.12       52.45      4.43 o 
   7   1  39      301.88      309.33     10.17 o 
   8   1  39      117.90       95.06      8.86 o 
  -9   2  39        0.13       33.66      7.12 o 
  -8   2  39      292.40      275.94     16.45 o 
  -7   2  39       78.79       81.38      8.14 o 
  -6   2  39      235.05      260.06     11.08 o 
  -5   2  39       12.78       29.48      4.22 o 
  -4   2  39      114.45      150.00     10.18 o 
  -3   2  39       45.99       46.37      4.80 o 
  -2   2  39      826.82      830.10     13.82 o 
  -1   2  39      740.75      757.38     11.16 o 
   0   2  39        0.60       20.05      2.33 o 
   1   2  39     1498.74     1403.40     16.19 o 
   2   2  39      781.82      752.10     11.95 o 
   3   2  39      709.75      690.10     12.36 o 
   4   2  39      988.85      970.74     19.48 o 
   5   2  39       23.49       21.81      3.94 o 
   6   2  39      595.99      580.84     13.88 o 
   7   2  39       34.26       29.84      6.00 o 
   8   2  39        7.03       13.31      5.24 o 
  -8   3  39       44.07       44.31      8.12 o 
  -7   3  39       90.16      104.63     10.18 o 
  -6   3  39      115.86      132.36     13.69 o 
  -5   3  39        2.74       24.38      5.66 o 
  -4   3  39      574.93      540.66     16.06 o 
  -3   3  39      498.20      482.04     14.70 o 
  -2   3  39       45.36       45.21      4.78 o 
  -1   3  39      303.88      324.43     11.75 o 
   0   3  39       73.33       81.00      6.24 o 
   1   3  39      219.50      237.22      8.00 o 
   2   3  39       18.50       39.28      4.22 o 
   3   3  39      163.04      158.17      7.09 o 
   4   3  39       19.00       18.21      5.61 o 
   5   3  39      573.30      503.27     15.51 o 
   6   3  39       55.33       72.66      8.40 o 
   7   3  39      160.11      144.49     12.07 o 
  -7   4  39      128.41      127.68     15.94 o 
  -6   4  39        8.03        5.03      6.39 o 
  -5   4  39      445.60      412.72     19.09 o 
  -4   4  39       26.71       31.59      7.28 o 
  -3   4  39      557.24      507.11     14.73 o 
  -2   4  39      433.41      423.22     12.56 o 
  -1   4  39      215.71      200.77     10.35 o 
   0   4  39     1071.52     1043.20     26.72 o 
   1   4  39       15.91       25.36      6.09 o 
   2   4  39      189.87      193.75     13.44 o 
   3   4  39       86.66       87.66      8.20 o 
   4   4  39       54.95       60.41     10.06 o 
   5   4  39       84.71       85.84      9.06 o 
  -4   5  39       45.77       37.68      9.48 o 
  -3   5  39       85.94       62.28     10.63 o 
  -2   5  39      209.19      179.70     12.77 o 
  -1   5  39      260.60      236.21     11.87 o 
   0   5  39        8.20        2.29      6.16 o 
   1   5  39      278.95      270.41     14.73 o 
   2   5  39        5.84       11.69      8.53 o 
   3   5  39      240.93      250.44     13.42 o 
  -9   0  40     1680.89     1842.00     71.21 o 
  -8   0  40        0.23       12.82      6.44 o 
  -7   0  40     1365.53     1333.58     28.33 o 
  -6   0  40     1478.65     1397.13     31.54 o 
  -5   0  40      714.84      731.85     18.34 o 
  -4   0  40       11.08       15.75      4.04 o 
  -3   0  40      993.39      949.30     20.59 o 
  -2   0  40     2562.51     2336.87     36.45 o 
  -1   0  40     1089.49     1034.06     20.45 o 
   0   0  40      179.47      174.36      4.98 o 
   1   0  40     2068.31     2065.99     20.16 o 
   2   0  40     1890.70     1750.91     18.00 o 
   3   0  40       20.53       25.00      2.93 o 
   4   0  40      424.45      409.30      8.96 o 
   5   0  40       14.88       11.30      3.66 o 
   6   0  40      565.87      600.97     14.04 o 
   7   0  40      848.36      869.35     21.05 o 
   8   0  40        5.81        1.17      6.53 o 
   9   0  40       42.07       33.13     10.01 o 
 -10   1  40      122.40      172.84     29.00 o 
  -9   1  40      108.47      119.10     13.37 o 
  -8   1  40      559.78      567.98     18.42 o 
  -7   1  40      236.24      226.98     11.59 o 
  -6   1  40      206.73      240.40     12.57 o 
  -5   1  40      489.97      454.68      9.50 o 
  -4   1  40       35.98       46.28      3.74 o 
  -3   1  40     4620.03     4471.66     37.47 o 
  -2   1  40      949.21      937.92     11.65 o 
  -1   1  40      368.40      347.21      6.20 o 
   0   1  40      377.93      313.56      4.95 o 
   1   1  40      672.66      682.43      8.42 o 
   2   1  40      495.92      461.47      7.45 o 
   3   1  40        6.40        9.46      2.15 o 
   4   1  40      380.45      372.92      7.09 o 
   5   1  40      113.36      125.95      5.22 o 
   6   1  40       68.77       65.40      4.86 o 
   7   1  40       70.16       69.70      6.02 o 
   8   1  40        7.11       13.00      5.76 o 
  -9   2  40      424.16      452.68     30.19 o 
  -8   2  40        1.53       11.97      4.90 o 
  -7   2  40      149.75      181.90      9.61 o 
  -6   2  40       41.08       37.76      6.22 o 
  -5   2  40     1119.06     1079.15     20.32 o 
  -4   2  40     1135.86     1107.42     19.85 o 
  -3   2  40      177.44      219.25      8.15 o 
  -2   2  40      439.17      452.64     11.14 o 
  -1   2  40     1700.65     1628.99     18.13 o 
   0   2  40     1305.96     1256.03     15.67 o 
   1   2  40      377.42      388.96      8.00 o 
   2   2  40        2.04       16.09      2.89 o 
   3   2  40      284.75      306.66      9.01 o 
   4   2  40        0.16       13.87      3.52 o 
   5   2  40      261.88      274.39      8.76 o 
   6   2  40      430.69      472.75     12.03 o 
   7   2  40       97.47       86.55     10.47 o 
   8   2  40       28.54       38.49      6.54 o 
  -8   3  40       90.27       83.86     10.01 o 
  -7   3  40        1.59        4.80      5.96 o 
  -6   3  40      286.88      256.90     15.47 o 
  -5   3  40       63.21       74.70      8.17 o 
  -4   3  40      518.92      503.99     18.27 o 
  -3   3  40      124.71      133.26     11.03 o 
  -2   3  40      629.80      555.82     12.69 o 
  -1   3  40      730.62      723.62     15.09 o 
   0   3  40        7.77       19.61      3.89 o 
   1   3  40       53.51       50.83      4.65 o 
   2   3  40      587.90      567.72     11.63 o 
   3   3  40       23.96       17.55      3.60 o 
   4   3  40       40.29       37.49      6.23 o 
   5   3  40       40.86       80.13     15.47 o 
   6   3  40      249.86      269.18     13.87 o 
   7   3  40       13.41       19.24      6.68 o 
  -6   4  40       12.25       13.98      6.92 o 
  -5   4  40        0.27       22.92      7.91 o 
  -4   4  40       90.89       94.87     10.53 o 
  -3   4  40      268.14      285.69     17.42 o 
  -2   4  40      254.14      252.22     10.60 o 
  -1   4  40       63.94       59.57      6.83 o 
   0   4  40       39.20       88.57     23.52 o 
   1   4  40        1.55       23.53      6.00 o 
   2   4  40       55.62       73.81      6.32 o 
   3   4  40        0.26       11.66      5.32 o 
   4   4  40       49.25       48.58      7.14 o 
   5   4  40       25.93       30.76      7.62 o 
  -4   5  40        0.52        0.41      6.35 o 
  -3   5  40        5.44        8.51      7.77 o 
  -2   5  40       29.99       43.35      8.04 o 
  -1   5  40       19.25       38.99      7.29 o 
   0   5  40       31.60       25.21      7.59 o 
   1   5  40       44.13       50.23      8.39 o 
   2   5  40        8.36       27.89      9.92 o 
  -9   1  41        0.04        1.16      7.05 o 
  -8   1  41      592.45      640.62     31.46 o 
  -7   1  41      426.62      421.41     14.13 o 
  -6   1  41        0.00       10.73      4.10 o 
  -5   1  41        0.66        8.00      2.71 o 
  -4   1  41      480.75      539.49     12.86 o 
  -3   1  41       79.10      127.22     12.80 o 
  -2   1  41      806.67      778.11     10.49 o 
  -1   1  41     1801.94     1715.73     16.28 o 
   0   1  41       17.68       28.13      2.01 o 
   1   1  41     1180.90     1132.78     11.60 o 
   2   1  41       27.75       50.61      3.44 o 
   3   1  41       42.41       42.62      3.70 o 
   4   1  41      165.89      184.76      5.56 o 
   5   1  41      469.08      454.59     11.39 o 
   6   1  41      585.11      608.72     11.36 o 
   7   1  41        2.40       -2.22      3.72 o 
   8   1  41       74.55       65.00      6.74 o 
  -9   2  41      137.97      169.96     12.46 o 
  -8   2  41        0.46        9.66      4.75 o 
  -7   2  41        0.11       21.22      4.65 o 
  -6   2  41       39.11       30.03      5.38 o 
  -5   2  41      349.48      407.48     13.47 o 
  -4   2  41      126.18      149.46     10.24 o 
  -3   2  41     1298.12     1229.92     18.91 o 
  -2   2  41      157.62      173.93      6.58 o 
  -1   2  41      398.98      479.21      9.32 o 
   0   2  41      283.78      339.89      7.66 o 
   1   2  41      259.00      251.46      6.73 o 
   2   2  41      411.41      405.85      8.68 o 
   3   2  41       25.35       39.12      4.47 o 
   4   2  41       22.44       25.03      4.16 o 
   5   2  41       82.88       75.00      6.69 o 
   6   2  41       15.89       24.67      4.81 o 
   7   2  41       13.06       12.12      4.93 o 
   8   2  41      324.24      367.00     13.69 o 
  -8   3  41        0.01       16.50      7.12 o 
  -7   3  41       36.68       38.43      8.54 o 
  -6   3  41        0.47       16.84      6.18 o 
  -5   3  41       48.60       50.44      7.09 o 
  -4   3  41      304.04      292.70     13.13 o 
  -3   3  41        8.11       12.59      4.18 o 
  -2   3  41        0.17       16.84      3.83 o 
  -1   3  41      189.43      184.45      9.44 o 
   0   3  41      223.65      243.45     10.14 o 
   1   3  41      273.79      248.36     10.20 o 
   2   3  41      486.25      494.54     10.91 o 
   3   3  41       74.35       71.56      5.68 o 
   4   3  41      298.83      286.18     11.98 o 
   5   3  41      815.00      786.60     33.12 o 
   6   3  41        1.41        9.98      8.41 o 
   7   3  41       91.40      115.44     10.54 o 
  -6   4  41       73.50       74.58     10.66 o 
  -5   4  41       12.42       14.80      6.78 o 
  -4   4  41      219.39      201.95     14.29 o 
  -3   4  41       14.57       34.73      6.74 o 
  -2   4  41        0.74        9.42      4.87 o 
  -1   4  41       78.51       76.91      7.36 o 
   0   4  41       14.42       13.52      6.26 o 
   1   4  41      485.67      458.92     21.40 o 
   2   4  41      308.62      294.67     12.63 o 
   3   4  41      345.13      360.93     16.09 o 
   4   4  41      488.32      499.19     30.39 o 
   5   4  41      326.49      353.14     15.17 o 
  -3   5  41       27.45       21.18      8.30 o 
  -2   5  41      258.19      238.93     17.31 o 
  -1   5  41        0.01       10.23      5.57 o 
   0   5  41       41.62       35.69      8.30 o 
   1   5  41        0.65        4.76      6.49 o 
   2   5  41      180.67      152.18     24.26 o 
  -9   0  42        0.26        8.47     12.75 o 
  -8   0  42      362.27      383.89     18.85 o 
  -7   0  42      769.37      862.74     23.28 o 
  -6   0  42        1.27        6.39      4.32 o 
  -5   0  42     2670.42     2721.90     57.76 o 
  -4   0  42      111.43       84.29     12.05 o 
  -3   0  42     1130.66     1032.70     24.38 o 
  -2   0  42     5059.80     4668.99     62.65 o 
  -1   0  42     2817.77     2916.68     42.70 o 
   0   0  42     2392.76     2148.58     27.98 o 
   1   0  42      872.96      806.15     11.30 o 
   2   0  42     4875.20     4565.95     45.11 o 
   3   0  42      196.11      195.03      9.54 o 
   4   0  42      174.01      152.79      7.02 o 
   5   0  42      211.06      223.58      9.13 o 
   6   0  42        0.32        4.84      4.06 o 
   7   0  42        0.86       -1.85      4.94 o 
   8   0  42       57.59       63.90      9.33 o 
  -9   1  42       17.28       14.65      6.93 o 
  -8   1  42      730.94      748.56     19.91 o 
  -7   1  42       80.62      102.84      9.10 o 
  -6   1  42      511.77      561.91     15.65 o 
  -5   1  42       21.10       24.18      3.65 o 
  -4   1  42     3571.93     3602.81     33.84 o 
  -3   1  42       10.56       13.76      2.84 o 
  -2   1  42     1768.51     1746.45     17.68 o 
  -1   1  42      836.63      886.14     10.68 o 
   0   1  42      734.59      710.45      8.23 o 
   1   1  42      562.38      586.98      7.85 o 
   2   1  42     1377.08     1318.73     15.33 o 
   3   1  42       74.30       74.26      3.94 o 
   4   1  42       22.91       28.57      3.15 o 
   5   1  42       43.86       56.55      4.08 o 
   6   1  42        0.44       13.48      3.62 o 
   7   1  42        6.01        4.91      3.87 o 
   8   1  42       39.14       33.32      5.69 o 
  -9   2  42      543.31      550.48     18.89 o 
  -8   2  42      201.44      199.63     13.71 o 
  -7   2  42      458.78      452.37     13.08 o 
  -6   2  42       35.11       38.30      5.01 o 
  -5   2  42      458.46      466.79     14.48 o 
  -4   2  42      164.34      162.03      8.98 o 
  -3   2  42      444.47      468.65     11.42 o 
  -2   2  42      262.04      262.86      7.75 o 
  -1   2  42     1704.50     1648.06     19.46 o 
   0   2  42      212.08      178.99      7.50 o 
   1   2  42      455.59      438.87      8.68 o 
   2   2  42       14.77       24.50      3.95 o 
   3   2  42     1287.12     1270.26     19.36 o 
   4   2  42      410.36      396.52     10.73 o 
   5   2  42        1.65       -0.25      3.78 o 
   6   2  42      107.88      128.89      8.19 o 
   7   2  42       53.33       49.17      6.50 o 
   8   2  42      145.65      131.00      9.44 o 
  -8   3  42      204.18      164.33     14.49 o 
  -7   3  42       29.96       17.49      7.28 o 
  -6   3  42      133.17      154.90     13.00 o 
  -5   3  42      281.24      262.50     13.44 o 
  -4   3  42       48.61       56.56      7.72 o 
  -3   3  42       67.44       64.32      6.49 o 
  -2   3  42        7.57       13.12      3.77 o 
  -1   3  42        1.45       15.43      3.75 o 
   0   3  42      990.17     1024.19     19.56 o 
   1   3  42       59.44       63.58      5.83 o 
   2   3  42      346.81      374.14      9.68 o 
   3   3  42      118.52      123.36      7.39 o 
   4   3  42      272.97      269.34     11.96 o 
   5   3  42      365.68      376.66     16.58 o 
   6   3  42       20.58       15.12      6.07 o 
   7   3  42       38.69       26.49      7.23 o 
  -6   4  42        0.67       23.88      7.73 o 
  -5   4  42       37.55       21.20      7.06 o 
  -4   4  42       31.31       33.67     10.28 o 
  -3   4  42      263.05      300.59     17.10 o 
  -2   4  42       62.73       58.98      6.91 o 
  -1   4  42      131.48      132.07     10.65 o 
   0   4  42       35.71       20.47      6.63 o 
   1   4  42      346.22      351.11     26.34 o 
   2   4  42        0.15       12.92      4.44 o 
   3   4  42       14.65       21.43      5.79 o 
   4   4  42       24.58       29.97      6.56 o 
   5   4  42        0.60       15.11      7.19 o 
  -3   5  42       68.16       44.74      9.70 o 
  -2   5  42      162.64      165.38     19.06 o 
  -1   5  42      100.87       87.07      9.60 o 
   0   5  42        7.17       16.23      7.07 o 
   1   5  42        2.58        7.42      6.73 o 
   2   5  42       35.62       61.87     12.43 o 
  -9   1  43       23.48       21.00     10.02 o 
  -8   1  43       25.27       64.64      7.54 o 
  -7   1  43        1.10        6.98      4.70 o 
  -6   1  43        3.06       16.76      4.45 o 
  -5   1  43      364.04      360.86     10.07 o 
  -4   1  43      184.10      251.98     13.27 o 
  -3   1  43      316.95      304.72      7.84 o 
  -2   1  43      145.51      210.09      6.95 o 
  -1   1  43        2.63       27.26      2.59 o 
   0   1  43       14.01       47.29      2.75 o 
   1   1  43     3111.42     2793.13     23.72 o 
   2   1  43      822.03      827.14     12.10 o 
   3   1  43      132.18      142.73      5.58 o 
   4   1  43      245.50      258.92      6.94 o 
   5   1  43      232.01      233.73      7.01 o 
   6   1  43       36.04       44.94      4.87 o 
   7   1  43      129.53      129.63     10.73 o 
   8   1  43      197.10      199.12     10.81 o 
  -9   2  43       19.01       39.01      8.89 o 
  -8   2  43       82.41       79.80      7.87 o 
  -7   2  43        0.47        8.00      4.24 o 
  -6   2  43        6.45       30.19      4.68 o 
  -5   2  43      917.94      846.00     19.87 o 
  -4   2  43      244.37      232.05      9.79 o 
  -3   2  43      357.69      360.32     11.20 o 
  -2   2  43        1.33        7.18      2.72 o 
  -1   2  43       40.00       82.31      6.66 o 
   0   2  43       76.26       77.64      5.91 o 
   1   2  43      144.44      154.99      5.89 o 
   2   2  43       31.76       36.00      3.74 o 
   3   2  43      342.59      396.48     10.35 o 
   4   2  43       65.81       70.71      6.06 o 
   5   2  43        4.49       11.56      4.43 o 
   6   2  43      725.91      773.92     16.76 o 
   7   2  43       92.21       88.76      8.36 o 
   8   2  43       19.22       24.79      6.12 o 
  -8   3  43        0.08        9.25      7.15 o 
  -7   3  43        1.99        6.70      6.60 o 
  -6   3  43      162.14      176.60     13.70 o 
  -5   3  43       57.04       52.09      8.80 o 
  -4   3  43        5.84       32.73      6.01 o 
  -3   3  43        2.85        7.95      3.98 o 
  -2   3  43      246.85      244.97      9.91 o 
  -1   3  43      198.33      196.58      8.48 o 
   0   3  43     1501.91     1517.73     24.88 o 
   1   3  43       61.27       71.02      5.68 o 
   2   3  43       35.42       47.49      4.67 o 
   3   3  43       58.68       66.35      6.21 o 
   4   3  43        7.22       13.57      5.46 o 
   5   3  43        6.20       24.25      5.88 o 
   6   3  43      137.92      136.86     12.70 o 
   7   3  43        8.96       10.01      6.40 o 
  -6   4  43      139.28      140.50     13.60 o 
  -5   4  43        8.60        7.02      6.38 o 
  -4   4  43        3.85        5.93      6.02 o 
  -3   4  43      117.46      134.11     12.46 o 
  -2   4  43       52.28       38.84      6.23 o 
  -1   4  43       55.49       51.90      6.72 o 
   0   4  43        2.18        4.07      5.46 o 
   1   4  43       30.82       47.57      9.54 o 
   2   4  43       63.54       52.61      5.84 o 
   3   4  43       34.34       48.64      7.11 o 
   4   4  43        2.66       11.87      5.83 o 
   5   4  43      105.43      104.05     12.26 o 
  -3   5  43       16.16        9.03      7.82 o 
  -2   5  43        9.09       23.36      7.27 o 
  -1   5  43       95.11       89.50      9.75 o 
   0   5  43       31.94       26.61      7.66 o 
   1   5  43        2.53        6.20      6.61 o 
   2   5  43       20.11       25.78     10.27 o 
  -9   0  44      806.23      778.03     45.11 o 
  -8   0  44        1.75        4.20      6.31 o 
  -7   0  44      489.81      479.00     16.65 o 
  -6   0  44        4.26        1.98      4.17 o 
  -5   0  44      376.66      367.28     13.23 o 
  -4   0  44      952.61      874.19     23.09 o 
  -3   0  44        8.60       12.46      4.23 o 
  -2   0  44       14.61       22.21      5.20 o 
  -1   0  44      813.86      755.32     19.75 o 
   0   0  44     2108.69     1901.82     31.25 o 
   1   0  44     4193.77     3931.83     38.36 o 
   2   0  44       19.88       19.93      3.40 o 
   3   0  44     2724.31     2710.26     31.27 o 
   4   0  44       71.25       63.26      5.26 o 
   5   0  44      922.68      881.47     16.60 o 
   6   0  44      188.64      159.91     11.15 o 
   7   0  44        8.77        5.92      5.42 o 
   8   0  44       51.45       46.39      8.66 o 
  -9   1  44      151.56      156.94     13.16 o 
  -8   1  44      595.51      587.86     17.81 o 
  -7   1  44      226.53      205.24     13.48 o 
  -6   1  44      584.63      554.30     15.78 o 
  -5   1  44      121.12      143.63      9.67 o 
  -4   1  44      187.86      212.40      7.93 o 
  -3   1  44        1.16        6.42      2.61 o 
  -2   1  44      997.79      952.41     15.18 o 
  -1   1  44        2.33       14.29      2.36 o 
   0   1  44     1798.72     1737.14     18.19 o 
   1   1  44       96.05      222.11      6.41 o 
   2   1  44     2073.44     2076.73     24.29 o 
   3   1  44        2.74        6.22      2.92 o 
   4   1  44     1518.74     1470.45     17.12 o 
   5   1  44      272.46      306.54      8.14 o 
   6   1  44      616.09      599.98     13.82 o 
   7   1  44       15.39       15.66      4.45 o 
   8   1  44        9.57       16.49      4.70 o 
  -9   2  44        0.13       12.21      9.10 o 
  -8   2  44       94.72       83.22      7.77 o 
  -7   2  44       62.90       59.24      7.64 o 
  -6   2  44      510.04      508.13     14.51 o 
  -5   2  44       18.87       40.57      5.89 o 
  -4   2  44      301.12      310.95     12.29 o 
  -3   2  44     1477.80     1405.37     20.84 o 
  -2   2  44       79.38       64.51      5.47 o 
  -1   2  44     1366.35     1352.55     18.07 o 
   0   2  44     1317.14     1258.09     19.54 o 
   1   2  44      273.98      319.56      7.87 o 
   2   2  44       26.15       25.69      3.66 o 
   3   2  44      190.46      179.07      7.82 o 
   4   2  44       11.28       10.87      3.96 o 
   5   2  44      132.76      134.35      8.51 o 
   6   2  44        5.94       19.54      5.44 o 
   7   2  44      197.48      216.49     13.85 o 
   8   2  44        3.97        5.87      5.81 o 
  -8   3  44       13.00       18.79      8.39 o 
  -7   3  44       17.98       24.03      7.82 o 
  -6   3  44      230.50      223.66     18.67 o 
  -5   3  44      435.28      425.83     18.24 o 
  -4   3  44      662.94      618.02     17.71 o 
  -3   3  44       24.88       30.26      5.90 o 
  -2   3  44      932.66      921.17     17.06 o 
  -1   3  44      185.09      184.84      8.35 o 
   0   3  44     1657.17     1685.15     26.70 o 
   1   3  44       92.84       94.70      6.66 o 
   2   3  44      142.99      143.44      6.92 o 
   3   3  44        1.02        2.72      3.24 o 
   4   3  44        0.62        4.80      4.85 o 
   5   3  44      261.06      260.91     14.31 o 
   6   3  44       13.16       19.40      6.48 o 
   7   3  44       23.54       19.28      7.20 o 
  -6   4  44       55.66       52.31      9.71 o 
  -5   4  44       18.31       15.60      6.93 o 
  -4   4  44       13.85       16.49      9.02 o 
  -3   4  44        0.27       22.65      5.73 o 
  -2   4  44       39.86       15.85      5.28 o 
  -1   4  44       21.01       34.30      5.99 o 
   0   4  44       13.05       15.57      7.23 o 
   1   4  44      221.80      227.77     33.41 o 
   2   4  44        0.07        8.18      4.34 o 
   3   4  44      128.42      132.98     10.30 o 
   4   4  44        0.19        7.89      5.53 o 
   5   4  44       21.83       38.54      7.63 o 
  -3   5  44        2.05       18.94      9.33 o 
  -2   5  44       65.64       62.31      9.24 o 
  -1   5  44        0.20        8.27      6.29 o 
   0   5  44       29.71       36.07      8.21 o 
   1   5  44       80.66       66.19      9.41 o 
  -9   1  45       71.67      111.90     11.82 o 
  -8   1  45        0.33       22.81      5.99 o 
  -7   1  45       13.86       15.19      4.97 o 
  -6   1  45      113.67      101.82     15.68 o 
  -5   1  45      334.85      309.04      9.95 o 
  -4   1  45        1.85       10.34      3.16 o 
  -3   1  45       13.95       16.09      3.01 o 
  -2   1  45       16.90       35.93      3.41 o 
  -1   1  45      981.09      984.43     13.55 o 
   0   1  45        2.53       71.06      4.76 o 
   1   1  45      430.14      455.05      7.88 o 
   2   1  45      260.29      346.41      7.71 o 
   3   1  45      186.61      196.80      7.53 o 
   4   1  45      178.07      217.48      6.92 o 
   5   1  45       43.66       38.89      4.07 o 
   6   1  45      130.28      125.77      7.53 o 
   7   1  45        7.97        3.42      4.12 o 
   8   1  45       99.81       91.59      7.98 o 
  -9   2  45      174.91      161.84     16.44 o 
  -8   2  45      133.81      127.43     10.95 o 
  -7   2  45       74.37       88.43      7.46 o 
  -6   2  45       16.90       23.87      5.07 o 
  -5   2  45        0.33        4.73      3.93 o 
  -4   2  45       42.16       48.31      5.92 o 
  -3   2  45       42.54       54.50      5.24 o 
  -2   2  45      206.45      199.90      7.13 o 
  -1   2  45        0.27       23.43      3.26 o 
   0   2  45      766.32      784.56     14.78 o 
   1   2  45      297.02      278.76      7.56 o 
   2   2  45       17.38       20.30      3.42 o 
   3   2  45       88.86       98.32      6.37 o 
   4   2  45      222.24      245.40      9.54 o 
   5   2  45       38.49       43.00      5.91 o 
   6   2  45       97.93       96.69      8.93 o 
   7   2  45       11.77       14.39      5.75 o 
  -8   3  45      112.51       95.48     13.26 o 
  -7   3  45       57.41       39.77     10.82 o 
  -6   3  45        2.45       17.41      7.08 o 
  -5   3  45       70.22       80.49      9.53 o 
  -4   3  45      442.05      426.46     14.77 o 
  -3   3  45      123.97      115.44      8.25 o 
  -2   3  45      220.78      237.20     13.50 o 
  -1   3  45      238.52      232.54     14.90 o 
   0   3  45      166.37      222.52     11.53 o 
   1   3  45       51.82       47.16      4.55 o 
   2   3  45        2.26       13.42      3.64 o 
   3   3  45        8.95       12.72      3.74 o 
   4   3  45        0.89       20.75      5.58 o 
   5   3  45        4.41       17.71      5.74 o 
   6   3  45       91.25       71.39      8.57 o 
  -6   4  45      174.73      157.79     14.27 o 
  -5   4  45      129.99       98.45     11.74 o 
  -4   4  45       40.43       22.48      7.13 o 
  -3   4  45      421.83      431.56     14.50 o 
  -2   4  45        0.76        7.81      4.94 o 
  -1   4  45      225.44      238.21     11.40 o 
   0   4  45       52.93       44.92     10.18 o 
   1   4  45       16.11       29.40      8.52 o 
   2   4  45       25.84       23.42      5.01 o 
   3   4  45       59.06       74.27      7.97 o 
   4   4  45       19.07       21.58      6.87 o 
   5   4  45       70.68       72.88      8.80 o 
  -2   5  45       43.21       45.55      8.58 o 
  -1   5  45        9.57       22.27      8.25 o 
   0   5  45       21.82       29.19      7.94 o 
   1   5  45       87.67       76.74     10.13 o 
  -9   0  46       88.49       66.42     18.46 o 
  -8   0  46      347.07      356.17     28.60 o 
  -7   0  46       48.57       44.84      7.51 o 
  -6   0  46      827.66      800.58     21.13 o 
  -5   0  46      179.55      144.52     10.18 o 
  -4   0  46     5029.80     4871.66     95.73 o 
  -3   0  46        5.38        3.08      3.80 o 
  -2   0  46      403.30      365.22     20.51 o 
  -1   0  46     1681.50     1674.57     29.70 o 
   0   0  46       16.70       52.74      6.19 o 
   1   0  46       91.05      177.54      7.55 o 
   2   0  46        1.86        3.21      3.23 o 
   3   0  46      417.95      434.84     11.82 o 
   4   0  46      652.53      642.90     16.48 o 
   5   0  46        1.92        3.31      3.80 o 
   6   0  46      313.11      277.52     13.72 o 
   7   0  46      562.51      577.09     19.28 o 
   8   0  46      158.91      183.11     13.54 o 
  -9   1  46      473.26      486.02     19.89 o 
  -8   1  46        5.81        9.59      5.39 o 
  -7   1  46        0.28        8.27      4.91 o 
  -6   1  46       49.70       51.20      6.45 o 
  -5   1  46       42.72       56.17      5.10 o 
  -4   1  46      160.55      161.33      7.54 o 
  -3   1  46      148.62      164.42      8.86 o 
  -2   1  46       67.15       90.54      5.52 o 
  -1   1  46        8.42       26.34      3.14 o 
   0   1  46     1456.10     1384.09     15.85 o 
   1   1  46      181.36      177.52      4.99 o 
   2   1  46     1444.48     1412.35     17.30 o 
   3   1  46      144.72      151.73      6.84 o 
   4   1  46      651.43      647.22     14.91 o 
   5   1  46      167.25      159.36      8.14 o 
   6   1  46      492.23      486.84     11.98 o 
   7   1  46       80.60       79.40      6.86 o 
   8   1  46      304.76      309.04     11.94 o 
  -9   2  46      105.02      103.40     24.26 o 
  -8   2  46      100.79      102.34     10.25 o 
  -7   2  46      258.88      261.65     12.49 o 
  -6   2  46       48.46       37.97      8.90 o 
  -5   2  46      166.45      175.25     10.58 o 
  -4   2  46       44.23       49.87      6.13 o 
  -3   2  46       44.03       27.05      4.41 o 
  -2   2  46       95.81      110.85      7.38 o 
  -1   2  46      115.77      120.68      5.93 o 
   0   2  46      821.99      834.94     16.89 o 
   1   2  46     1026.54      978.71     14.46 o 
   2   2  46      590.70      571.06     11.21 o 
   3   2  46     1235.95     1210.22     27.03 o 
   4   2  46      311.26      319.59     13.33 o 
   5   2  46      682.05      643.91     17.26 o 
   6   2  46       14.70       12.88      5.32 o 
   7   2  46      112.46      112.99     10.06 o 
  -8   3  46       53.50       70.82     10.70 o 
  -7   3  46       17.43       31.48      9.73 o 
  -6   3  46       52.97       73.07     13.73 o 
  -5   3  46       62.38       73.12     11.12 o 
  -4   3  46       12.62       25.04      6.40 o 
  -3   3  46       26.15       36.41      5.52 o 
  -2   3  46        4.58       20.53      4.26 o 
  -1   3  46       77.17       86.46      6.35 o 
   0   3  46      204.78      223.75     10.81 o 
   1   3  46      384.71      391.85     11.33 o 
   2   3  46      502.91      498.19     11.27 o 
   3   3  46       81.47       82.80      6.95 o 
   4   3  46     1077.21     1009.86     25.52 o 
   5   3  46       17.82       16.01      5.86 o 
   6   3  46      119.46      118.94     10.39 o 
  -6   4  46        0.95       27.86      8.40 o 
  -5   4  46        0.84       12.40      7.11 o 
  -4   4  46        3.71       14.65      6.69 o 
  -3   4  46       14.21       29.30      6.07 o 
  -2   4  46      177.22      179.46     10.44 o 
  -1   4  46       51.59       67.07      8.22 o 
   0   4  46      105.73      105.25     15.42 o 
   1   4  46      139.55      125.79     13.96 o 
   2   4  46       60.19       72.98      6.73 o 
   3   4  46       85.84       80.59      8.20 o 
   4   4  46        3.69       11.95      6.83 o 
   5   4  46      201.26      198.28     12.58 o 
  -2   5  46       60.52       58.10      9.03 o 
  -1   5  46      133.43       95.53     12.05 o 
   0   5  46      146.93      111.81     11.43 o 
   1   5  46        1.76       21.26      7.38 o 
  -9   1  47      192.95      229.66     15.44 o 
  -8   1  47      149.65      151.73     11.22 o 
  -7   1  47      301.97      344.97     16.67 o 
  -6   1  47       28.94       20.92      5.22 o 
  -5   1  47     1206.08     1173.83     23.08 o 
  -4   1  47      108.86       97.63      6.35 o 
  -3   1  47      435.82      394.15     16.98 o 
  -2   1  47     1355.21     1311.74     17.30 o 
  -1   1  47       41.94       31.86      3.56 o 
   0   1  47        4.47       44.15      3.77 o 
   1   1  47        3.74        9.03      2.27 o 
   2   1  47       27.79       65.78      5.38 o 
   3   1  47        3.91       10.57      3.27 o 
   4   1  47      350.64      384.01      9.61 o 
   5   1  47        7.60       11.12      3.39 o 
   6   1  47       21.72       26.94      4.57 o 
   7   1  47       48.95       46.78      5.90 o 
   8   1  47       77.25       77.71      7.29 o 
  -8   2  47       68.34       77.56      9.16 o 
  -7   2  47      101.44      102.08      8.64 o 
  -6   2  47      173.60      166.75     10.07 o 
  -5   2  47        7.08        9.57      4.21 o 
  -4   2  47      581.49      551.02     15.59 o 
  -3   2  47       18.10       22.23      4.27 o 
  -2   2  47      413.98      407.53      9.52 o 
  -1   2  47     1095.87     1108.48     18.74 o 
   0   2  47      105.13      119.11      7.73 o 
   1   2  47      233.46      239.70      7.14 o 
   2   2  47      164.89      181.55      7.02 o 
   3   2  47      125.97      134.13      7.15 o 
   4   2  47       58.50       64.91      9.46 o 
   5   2  47        1.80       11.75      4.71 o 
   6   2  47       85.91       89.83      8.68 o 
   7   2  47       19.23       13.36      6.09 o 
  -7   3  47       12.21       10.56      6.12 o 
  -6   3  47      155.04      166.87     13.63 o 
  -5   3  47      286.23      304.21     16.62 o 
  -4   3  47       33.47       29.53      6.90 o 
  -3   3  47       72.29       77.11      7.99 o 
  -2   3  47       77.58       75.82      8.13 o 
  -1   3  47     1097.37     1027.43     18.27 o 
   0   3  47      525.30      498.17     13.82 o 
   1   3  47      302.74      328.91     10.92 o 
   2   3  47      202.10      237.28      8.40 o 
   3   3  47      257.27      238.17     10.96 o 
   4   3  47       94.85      110.14      8.75 o 
   5   3  47       52.87       54.07      7.79 o 
   6   3  47       10.72       21.41      6.76 o 
  -6   4  47       77.96       74.67     11.29 o 
  -5   4  47       34.58       25.31      7.94 o 
  -4   4  47      117.56       98.30     11.41 o 
  -3   4  47       11.74       11.70      5.39 o 
  -2   4  47      287.41      254.52     12.09 o 
  -1   4  47      401.14      352.83     13.46 o 
   0   4  47      669.46      657.63     25.41 o 
   1   4  47      258.29      212.70     17.04 o 
   2   4  47      609.13      576.21     15.66 o 
   3   4  47      208.52      231.89     21.67 o 
   4   4  47        0.15        5.55      6.54 o 
  -2   5  47      115.39      101.87     11.02 o 
  -1   5  47       65.10       86.41     13.81 o 
   0   5  47       29.80       30.15      8.15 o 
  -9   0  48       33.89       24.35     14.82 o 
  -8   0  48      641.05      623.63     23.81 o 
  -7   0  48       14.56       11.53      5.67 o 
  -6   0  48      451.94      474.70     25.47 o 
  -5   0  48       72.07       87.26      8.50 o 
  -4   0  48      977.32      930.43     21.72 o 
  -3   0  48      115.07      108.60     11.93 o 
  -2   0  48      269.01      259.81     12.52 o 
  -1   0  48        5.61       24.94      8.62 o 
   0   0  48      179.08      248.96     11.41 o 
   1   0  48      211.79      161.21      7.40 o 
   2   0  48      771.19      764.43     16.89 o 
   3   0  48     2154.33     2024.30     33.03 o 
   4   0  48      667.35      626.65     17.01 o 
   5   0  48     1903.44     1924.57     31.75 o 
   6   0  48      118.14      108.73     12.73 o 
   7   0  48      423.47      422.09     17.68 o 
   8   0  48       10.95       16.88      7.54 o 
  -9   1  48      224.08      258.54     14.58 o 
  -8   1  48        2.38        6.02      5.28 o 
  -7   1  48      369.03      395.78     15.36 o 
  -6   1  48       16.83       19.63      4.98 o 
  -5   1  48      347.04      384.59     10.86 o 
  -4   1  48      120.35      131.53      7.12 o 
  -3   1  48       80.68       80.57      5.66 o 
  -2   1  48      526.99      550.16     11.47 o 
  -1   1  48      372.56      349.07      8.19 o 
   0   1  48      135.91      112.76      5.35 o 
   1   1  48      336.31      339.42     12.09 o 
   2   1  48        5.36       13.33      3.25 o 
   3   1  48      247.82      277.13      8.75 o 
   4   1  48      290.28      291.40      9.60 o 
   5   1  48      297.14      310.65      9.79 o 
   6   1  48      269.93      254.16     10.82 o 
   7   1  48       99.47       92.33      7.26 o 
   8   1  48       58.69       59.85      6.77 o 
  -8   2  48      136.53      131.99     11.40 o 
  -7   2  48       14.41       13.29      5.17 o 
  -6   2  48       54.45       66.76      6.86 o 
  -5   2  48       14.57       26.34      4.99 o 
  -4   2  48      195.07      171.77     10.24 o 
  -3   2  48      131.74      122.96      8.28 o 
  -2   2  48       14.69       23.23      3.85 o 
  -1   2  48        1.01       30.69      4.67 o 
   0   2  48      298.90      297.05     10.09 o 
   1   2  48      123.52      116.28      6.72 o 
   2   2  48       17.22       30.48      3.92 o 
   3   2  48        6.49       20.20      4.14 o 
   4   2  48       18.55       20.33      4.49 o 
   5   2  48      111.47       90.34      7.63 o 
   6   2  48      441.33      434.96     15.52 o 
   7   2  48       58.40       56.65      8.39 o 
  -7   3  48       32.71       40.51      7.95 o 
  -6   3  48       48.95       88.57     10.59 o 
  -5   3  48        5.35       23.57      9.39 o 
  -4   3  48      100.59       99.84     14.53 o 
  -3   3  48       24.86       32.08      5.85 o 
  -2   3  48      212.50      220.51     10.18 o 
  -1   3  48       38.00       67.99      7.22 o 
   0   3  48        0.11       11.70      4.41 o 
   1   3  48       25.61       32.59      5.89 o 
   2   3  48       52.81       58.26      5.20 o 
   3   3  48       35.72       32.16      5.74 o 
   4   3  48        0.60        3.20      4.92 o 
   5   3  48       93.65      104.34      9.49 o 
   6   3  48       24.70       17.65      6.66 o 
  -6   4  48        6.36        1.89      7.00 o 
  -5   4  48       19.60       18.62      7.72 o 
  -4   4  48       13.32       43.02      8.22 o 
  -3   4  48       55.14       46.58      7.01 o 
  -2   4  48        3.21       32.68      5.94 o 
  -1   4  48       35.60       62.61      7.18 o 
   0   4  48       14.79       60.30     17.36 o 
   1   4  48        0.47       22.84      8.68 o 
   2   4  48       87.23       93.11      7.71 o 
   3   4  48        0.11        7.05      6.04 o 
   4   4  48       68.79       83.02      9.97 o 
  -1   5  48        7.98       23.38      9.96 o 
  -9   1  49      168.16      235.92     14.24 o 
  -8   1  49        0.03       -0.56      5.12 o 
  -7   1  49      144.54      169.71     18.98 o 
  -6   1  49       28.88       24.94      8.00 o 
  -5   1  49      658.31      648.87     14.31 o 
  -4   1  49       96.84      103.11      6.63 o 
  -3   1  49       28.24       28.30      3.88 o 
  -2   1  49       16.95       32.95      4.22 o 
  -1   1  49        1.59       18.63      3.02 o 
   0   1  49      624.77      541.32     10.29 o 
   1   1  49      356.93      340.14      7.66 o 
   2   1  49      386.36      368.41      9.20 o 
   3   1  49      744.42      718.96     13.76 o 
   4   1  49      239.90      240.49     11.29 o 
   5   1  49        0.23        4.97      3.52 o 
   6   1  49      317.58      314.36     10.57 o 
   7   1  49       37.15       34.52      5.39 o 
   8   1  49        3.99        0.64      4.58 o 
  -8   2  49      104.93       98.40     10.01 o 
  -7   2  49       10.94       17.75      5.77 o 
  -6   2  49       25.16       68.55      7.11 o 
  -5   2  49      677.54      611.35     15.88 o 
  -4   2  49      244.42      267.75     12.15 o 
  -3   2  49       15.77       16.32      4.03 o 
  -2   2  49      142.39      140.13      7.06 o 
  -1   2  49       75.23       75.21      5.81 o 
   0   2  49     2030.81     1851.23     27.07 o 
   1   2  49       42.68       40.13      4.47 o 
   2   2  49      873.58      862.69     14.39 o 
   3   2  49      487.00      453.40     11.73 o 
   4   2  49      576.26      557.99     13.40 o 
   5   2  49      290.29      288.82     11.47 o 
   6   2  49       35.81       48.65      7.39 o 
   7   2  49        3.83       -0.15      5.27 o 
  -7   3  49      121.12      138.85     12.07 o 
  -6   3  49      525.11      578.64     21.43 o 
  -5   3  49      192.23      204.67     14.38 o 
  -4   3  49       53.97       37.32      8.01 o 
  -3   3  49      376.95      380.19     14.50 o 
  -2   3  49       27.61       37.89      5.11 o 
  -1   3  49      734.53      700.25     15.03 o 
   0   3  49        7.33       15.06      4.60 o 
   1   3  49       12.01       19.61      5.33 o 
   2   3  49      148.26      152.26      7.59 o 
   3   3  49      172.53      174.69     11.82 o 
   4   3  49        0.97        6.61      5.50 o 
   5   3  49        7.95       11.27      5.73 o 
   6   3  49        3.84       -2.13      5.27 o 
  -5   4  49       76.40       74.53     10.84 o 
  -4   4  49      625.74      597.03     21.74 o 
  -3   4  49       55.16       39.08      6.60 o 
  -2   4  49      416.78      405.89     14.46 o 
  -1   4  49      759.77      674.13     19.69 o 
   0   4  49      630.01      616.46     21.04 o 
   1   4  49      343.09      348.55     48.47 o 
   2   4  49        8.96        8.93      5.98 o 
   3   4  49        0.52        7.32      6.39 o 
   4   4  49       92.59       97.96     10.45 o 
  -9   0  50        9.80       11.19     13.81 o 
  -8   0  50     1340.51     1423.06     37.71 o 
  -7   0  50        0.05        3.27      5.48 o 
  -6   0  50      102.39       99.99      9.58 o 
  -5   0  50      232.60      250.44     12.86 o 
  -4   0  50     1092.79     1116.07     24.54 o 
  -3   0  50      135.65      134.25     10.58 o 
  -2   0  50        4.68        6.13      4.19 o 
  -1   0  50      988.87      929.61     23.40 o 
   0   0  50       55.82       78.74      7.85 o 
   1   0  50        6.23       12.85      4.29 o 
   2   0  50      694.14      672.56     18.49 o 
   3   0  50        1.41        5.31      3.84 o 
   4   0  50       21.36       19.14      5.27 o 
   5   0  50      441.87      443.17     15.61 o 
   6   0  50       85.24       79.84      9.33 o 
   7   0  50       30.93       13.65      6.70 o 
   8   0  50      525.61      537.45     20.57 o 
  -9   1  50      224.25      265.42     15.01 o 
  -8   1  50        1.29        2.07      5.44 o 
  -7   1  50      475.10      476.85     16.43 o 
  -6   1  50       13.41       15.43      4.89 o 
  -5   1  50      181.82      230.76      9.57 o 
  -4   1  50       15.51       21.90      3.95 o 
  -3   1  50        0.20       14.34      3.26 o 
  -2   1  50        0.10        2.74      2.79 o 
  -1   1  50      234.72      221.27      7.77 o 
   0   1  50       82.42      113.70      5.63 o 
   1   1  50       14.57       25.07      3.08 o 
   2   1  50      110.94      106.38      6.24 o 
   3   1  50       11.90       37.49      4.71 o 
   4   1  50       35.10       40.35      4.99 o 
   5   1  50       44.64       34.95      6.22 o 
   6   1  50       16.43       18.62      4.84 o 
   7   1  50      419.25      444.17     13.71 o 
  -8   2  50      385.22      390.51     19.73 o 
  -7   2  50      169.69      166.81     11.95 o 
  -6   2  50     1181.01     1197.58     23.78 o 
  -5   2  50        1.50       31.14      5.29 o 
  -4   2  50      448.83      451.36     19.82 o 
  -3   2  50       23.34       15.59      4.23 o 
  -2   2  50      521.01      510.86     11.70 o 
  -1   2  50      121.32      126.22      7.72 o 
   0   2  50       22.51       92.52      9.52 o 
   1   2  50       38.93       37.40      3.80 o 
   2   2  50       40.89       65.07      4.91 o 
   3   2  50      140.07      154.06      7.73 o 
   4   2  50      337.48      364.07     13.27 o 
   5   2  50      192.96      175.22      9.73 o 
   6   2  50        0.26       11.08      5.39 o 
   7   2  50       55.52       46.65      7.83 o 
  -7   3  50      205.58      193.16     19.42 o 
  -6   3  50      523.96      532.18     21.11 o 
  -5   3  50      351.98      383.14     26.04 o 
  -4   3  50       19.39       22.90      6.61 o 
  -3   3  50      186.29      200.18     11.64 o 
  -2   3  50      361.65      344.83     12.03 o 
  -1   3  50       18.57       42.22      6.29 o 
   0   3  50      238.03      242.75     15.91 o 
   1   3  50      178.21      172.72     13.93 o 
   2   3  50       61.68       59.53      6.58 o 
   3   3  50      111.68      140.91      9.76 o 
   4   3  50       23.27       14.15      5.38 o 
   5   3  50       50.02       41.69      7.28 o 
   6   3  50       53.48       51.08      8.10 o 
  -5   4  50       25.66       19.83      7.43 o 
  -4   4  50       15.44       52.67      9.73 o 
  -3   4  50        2.82       -1.03      4.88 o 
  -2   4  50        0.20       26.85      6.03 o 
  -1   4  50      207.31      209.90     19.39 o 
   0   4  50       37.57       65.43     17.25 o 
   1   4  50        2.98        6.68      7.57 o 
   2   4  50        0.90       24.16      6.67 o 
   3   4  50       18.24       11.68      6.48 o 
   4   4  50       13.16       42.89      8.41 o 
  -9   1  51        5.59        5.59      6.62 o 
  -8   1  51        1.13       -0.23      5.30 o 
  -7   1  51       55.19       89.27      9.05 o 
  -6   1  51       41.06       68.01      7.49 o 
  -5   1  51        0.46       29.65      4.38 o 
  -4   1  51       70.79       88.53      6.36 o 
  -3   1  51      726.96      720.24     14.31 o 
  -2   1  51       67.03       60.73      5.35 o 
  -1   1  51      242.06      230.78      9.54 o 
   0   1  51      719.38      648.85     11.59 o 
   1   1  51       15.95       11.05      2.75 o 
   2   1  51        0.03        8.31      3.22 o 
   3   1  51       39.42       33.64      4.67 o 
   4   1  51      194.71      201.70      9.16 o 
   5   1  51       20.72       16.87      4.85 o 
   6   1  51       82.27       75.48      6.97 o 
   7   1  51      255.09      276.19     15.00 o 
  -8   2  51        5.72       32.15      7.35 o 
  -7   2  51       23.84       26.98      6.45 o 
  -6   2  51      270.47      328.55     13.44 o 
  -5   2  51      401.89      391.92     13.53 o 
  -4   2  51      146.59      150.89      8.98 o 
  -3   2  51       15.06       19.85      4.40 o 
  -2   2  51       32.16       54.12      5.10 o 
  -1   2  51      167.95      161.48      8.32 o 
   0   2  51      218.08      208.89     10.14 o 
   1   2  51       18.74       19.93      3.22 o 
   2   2  51        3.76       16.74      3.55 o 
   3   2  51      143.12      145.74      7.72 o 
   4   2  51        6.95       21.97      5.01 o 
   5   2  51      145.14      144.42      9.26 o 
   6   2  51       92.98      102.13     10.86 o 
   7   2  51        6.83        8.32      6.11 o 
  -7   3  51       84.65       98.20     10.45 o 
  -6   3  51       73.68       74.94     10.45 o 
  -5   3  51       75.87       80.16     15.18 o 
  -4   3  51        7.42        9.62      5.68 o 
  -3   3  51       63.28       61.56      7.55 o 
  -2   3  51       42.63       62.52      6.53 o 
  -1   3  51        3.57        5.06      3.89 o 
   0   3  51       43.05       39.05      5.71 o 
   1   3  51      685.96      636.77     18.12 o 
   2   3  51        6.27        9.64      4.00 o 
   3   3  51      697.15      752.62     18.48 o 
   4   3  51       73.98       63.85     10.26 o 
   5   3  51      171.85      171.09     11.29 o 
   6   3  51       24.66       22.99      7.07 o 
  -5   4  51        7.98       23.95      7.88 o 
  -4   4  51        0.11       11.02      6.87 o 
  -3   4  51        7.83       11.28      5.62 o 
  -2   4  51      118.16       90.13      8.28 o 
  -1   4  51       15.86       23.06      6.71 o 
   0   4  51      211.87      204.72     20.36 o 
   1   4  51       13.60        8.74      7.55 o 
   2   4  51      317.54      288.02     14.51 o 
   3   4  51        5.61        3.96      6.12 o 
   4   4  51      594.08      615.87     20.27 o 
  -9   0  52        1.93       10.45     13.81 o 
  -8   0  52       29.79       18.76      8.35 o 
  -7   0  52      336.35      323.36     16.05 o 
  -6   0  52      330.37      320.88     15.26 o 
  -5   0  52      436.44      417.43     15.24 o 
  -4   0  52     1797.80     1724.31     32.59 o 
  -3   0  52      693.54      680.28     21.10 o 
  -2   0  52      806.94      798.63     22.48 o 
  -1   0  52      776.20      619.75     18.96 o 
   0   0  52      714.89      676.81     29.06 o 
   1   0  52        3.11        4.15      3.71 o 
   2   0  52       48.64       53.33     10.45 o 
   3   0  52       53.04       47.95      7.27 o 
   4   0  52       42.08       51.57      6.94 o 
   5   0  52      205.92      208.85     12.26 o 
   6   0  52      145.36      151.11     11.68 o 
   7   0  52      135.43      120.73     14.39 o 
  -9   1  52       21.06       19.76      8.09 o 
  -8   1  52       46.08       31.67      7.50 o 
  -7   1  52      398.90      430.92     16.15 o 
  -6   1  52      905.36      874.04     27.25 o 
  -5   1  52      975.96      930.12     22.95 o 
  -4   1  52      901.07      858.67     16.52 o 
  -3   1  52      708.32      759.53     14.91 o 
  -2   1  52      550.25      543.33     12.98 o 
  -1   1  52      554.46      563.69     12.91 o 
   0   1  52      316.37      360.04      9.17 o 
   1   1  52       18.83       20.58      3.08 o 
   2   1  52        7.05        4.34      3.22 o 
   3   1  52       73.06       83.89      7.56 o 
   4   1  52      962.63      975.54     18.76 o 
   5   1  52       25.08       19.46      4.99 o 
   6   1  52        3.92       12.17      4.50 o 
   7   1  52       21.33       27.07      7.66 o 
  -8   2  52      200.19      214.78     20.68 o 
  -7   2  52        2.08        9.55      5.64 o 
  -6   2  52      413.98      425.53     17.57 o 
  -5   2  52      111.25      120.62     10.11 o 
  -4   2  52      162.30      174.50      9.69 o 
  -3   2  52      361.49      368.97     11.70 o 
  -2   2  52       17.90       23.49      4.01 o 
  -1   2  52      301.61      288.57     10.45 o 
   0   2  52      229.66      228.56     10.65 o 
   1   2  52      189.85      206.95     10.69 o 
   2   2  52      538.25      554.04     12.26 o 
   3   2  52       14.68       12.76      4.15 o 
   4   2  52      280.73      262.06     12.77 o 
   5   2  52       99.62      103.66      8.16 o 
   6   2  52       10.10        7.27      5.66 o 
   7   2  52       36.82       31.53      7.52 o 
  -7   3  52      165.00      177.71     14.27 o 
  -6   3  52       38.39       31.52      8.02 o 
  -5   3  52       12.79       15.76      6.65 o 
  -4   3  52       45.82       46.74      8.29 o 
  -3   3  52       29.41       33.59      7.05 o 
  -2   3  52      442.31      413.48     13.52 o 
  -1   3  52       23.27       24.19      5.61 o 
   0   3  52       95.08       93.57      7.85 o 
   1   3  52      454.63      467.45     15.55 o 
   2   3  52      141.25      132.40      7.54 o 
   3   3  52      794.20      808.09     21.94 o 
   4   3  52       74.00       76.17      8.23 o 
   5   3  52        1.57       16.64      7.02 o 
  -5   4  52       65.71       60.41     10.28 o 
  -4   4  52       34.55       33.05      8.34 o 
  -3   4  52       63.12       44.81      8.16 o 
  -2   4  52       88.27       83.24      9.87 o 
  -1   4  52       45.70       29.33      7.93 o 
   0   4  52       43.20       71.42      9.94 o 
   1   4  52       24.70       17.35      8.39 o 
   2   4  52       32.25       45.62      7.84 o 
   3   4  52        0.92        1.15      6.02 o 
   4   4  52       29.58       54.30     13.55 o 
  -9   1  53       33.08       25.97      7.64 o 
  -8   1  53      145.27      171.22     12.49 o 
  -7   1  53       24.92       37.81      6.66 o 
  -6   1  53       15.85       52.88      6.85 o 
  -5   1  53      111.95      136.38      7.96 o 
  -4   1  53      200.39      237.87      9.53 o 
  -3   1  53      136.29      173.86      8.05 o 
  -2   1  53      288.02      302.52     10.01 o 
  -1   1  53       48.82       83.63      8.45 o 
   0   1  53      267.90      300.96      8.61 o 
   1   1  53      220.14      238.77      8.55 o 
   2   1  53        1.63       16.52      3.81 o 
   3   1  53      491.40      486.26     12.33 o 
   4   1  53      131.08      155.73      8.49 o 
   5   1  53       21.26       14.99      4.78 o 
   6   1  53      119.14      110.59      7.99 o 
   7   1  53        0.42        8.83      4.90 o 
  -8   2  53       35.67       35.13      8.07 o 
  -7   2  53      151.26      131.30     16.72 o 
  -6   2  53      101.09      116.40      9.96 o 
  -5   2  53       40.81       65.37      7.42 o 
  -4   2  53        0.09       12.98      4.17 o 
  -3   2  53       82.90       91.38      6.59 o 
  -2   2  53      105.33      104.95      6.60 o 
  -1   2  53       47.41       69.91      6.27 o 
   0   2  53        2.14       10.64      4.33 o 
   1   2  53       83.59      113.26      8.48 o 
   2   2  53      126.53      156.78      7.86 o 
   3   2  53      102.37      105.98      7.02 o 
   4   2  53       98.09      106.06      7.92 o 
   5   2  53        0.07       13.97      4.86 o 
   6   2  53       17.61       15.36      7.11 o 
  -7   3  53       43.40       38.27      8.11 o 
  -6   3  53      130.62      124.17     11.15 o 
  -5   3  53       45.40       40.52      8.10 o 
  -4   3  53        1.85       16.08      6.42 o 
  -3   3  53      228.69      196.48     11.72 o 
  -2   3  53       20.29       37.42      5.64 o 
  -1   3  53      259.63      241.48     12.28 o 
   0   3  53       25.78       23.02      5.92 o 
   1   3  53        1.64       22.67      6.69 o 
   2   3  53       27.74       23.83      4.73 o 
   3   3  53       25.60       75.56      8.20 o 
   4   3  53       72.58       66.83      7.98 o 
   5   3  53      187.47      205.34     13.26 o 
  -5   4  53        1.34       16.02      7.64 o 
  -4   4  53       70.22       55.25      9.78 o 
  -3   4  53        0.13        1.99      5.23 o 
  -2   4  53       25.53       25.88      6.23 o 
  -1   4  53        0.02        9.04      5.76 o 
   0   4  53       61.67       44.41      8.94 o 
   1   4  53        9.04        7.79      8.05 o 
   2   4  53       72.11       59.36      8.82 o 
   3   4  53        3.91        5.12      7.44 o 
  -9   0  54       34.09       24.63     16.39 o 
  -8   0  54       31.96       16.42      8.27 o 
  -7   0  54      157.34      149.54     12.41 o 
  -6   0  54      386.04      361.59     18.93 o 
  -5   0  54       26.25       19.32      5.51 o 
  -4   0  54       25.22       23.07      5.48 o 
  -3   0  54     1537.87     1414.53     32.92 o 
  -2   0  54       16.87       15.86      5.30 o 
  -1   0  54     3243.08     3015.86     52.28 o 
   0   0  54       73.40      133.85      9.93 o 
   2   0  54      407.33      397.59     17.32 o 
   3   0  54      458.57      450.30     19.91 o 
   4   0  54      855.02      805.90     31.39 o 
   5   0  54      138.53      138.69     12.18 o 
   6   0  54       33.16       24.48      7.21 o 
   7   0  54       17.28        6.46      6.55 o 
  -8   1  54       52.73       61.98      8.35 o 
  -7   1  54        2.96       10.69      5.33 o 
  -6   1  54      146.45      154.61     10.70 o 
  -5   1  54      188.74      207.51      9.60 o 
  -4   1  54      551.83      554.51     13.22 o 
  -3   1  54      244.22      280.31      9.89 o 
  -2   1  54     1509.39     1439.25     23.11 o 
  -1   1  54       40.28       47.40      5.01 o 
   0   1  54     1346.13     1362.96     22.46 o 
   1   1  54      477.41      483.64     11.30 o 
   2   1  54     1061.38     1033.43     17.75 o 
   3   1  54      452.76      471.01     12.26 o 
   4   1  54      203.96      209.59      9.63 o 
   5   1  54      424.76      412.94     13.05 o 
   6   1  54       46.28       37.42      6.24 o 
   7   1  54       62.73       51.64      6.83 o 
  -8   2  54       35.98       35.59      7.99 o 
  -7   2  54       10.82       22.61      6.29 o 
  -6   2  54      129.74      153.00     11.43 o 
  -5   2  54      832.39      842.88     21.38 o 
  -4   2  54      208.43      205.84     10.43 o 
  -3   2  54      259.88      292.24     11.54 o 
  -2   2  54      590.81      608.54     17.24 o 
  -1   2  54      487.76      474.23     14.09 o 
   0   2  54       12.91       13.01      4.08 o 
   1   2  54      112.71      130.83     11.53 o 
   2   2  54        6.47       15.46      4.16 o 
   3   2  54      224.85      246.34     10.29 o 
   4   2  54      109.15      104.35      7.99 o 
   5   2  54      304.32      309.01     12.29 o 
   6   2  54        7.19        4.32      5.57 o 
  -7   3  54        6.42        9.56      6.48 o 
  -6   3  54       45.37       59.47      8.90 o 
  -5   3  54       38.17       40.74      8.05 o 
  -4   3  54      510.45      523.70     19.46 o 
  -3   3  54      200.06      192.44     11.79 o 
  -2   3  54      467.07      452.63     13.60 o 
  -1   3  54      250.48      239.62     12.30 o 
   0   3  54       63.83       55.33      8.82 o 
   1   3  54       42.32       50.30      8.15 o 
   2   3  54       13.86        8.71      4.69 o 
   3   3  54       37.42       37.71      6.08 o 
   4   3  54       10.76       17.41      5.84 o 
   5   3  54       38.58       44.43      8.80 o 
  -5   4  54       42.59       53.55     14.56 o 
  -4   4  54        2.76        6.52      7.08 o 
  -3   4  54       45.57       44.69      7.17 o 
  -2   4  54        7.33        9.26      5.36 o 
  -1   4  54      176.38      162.73     18.02 o 
   0   4  54       10.08       16.18      8.23 o 
   1   4  54       19.58       11.61      8.22 o 
   2   4  54       40.54       51.31      8.34 o 
   3   4  54       11.16       12.22     11.17 o 
  -8   1  55      121.69      111.67     10.72 o 
  -7   1  55      227.19      235.03     13.40 o 
  -6   1  55      264.84      276.90     13.63 o 
  -5   1  55        2.40        8.71      3.71 o 
  -4   1  55       85.49      100.86      6.96 o 
  -3   1  55      350.25      364.70     10.64 o 
  -2   1  55       24.99       76.56      6.72 o 
  -1   1  55       13.91       18.83      3.91 o 
   0   1  55      572.49      643.56     13.99 o 
   1   1  55        1.77       13.10      4.81 o 
   2   1  55      128.06      189.34      9.82 o 
   3   1  55      478.70      493.01     12.62 o 
   4   1  55        3.47       15.91      4.65 o 
   5   1  55       44.63       41.94      6.05 o 
   6   1  55      203.69      194.90     10.83 o 
   7   1  55       20.06       23.68      6.18 o 
  -8   2  55        5.45       12.43      6.91 o 
  -7   2  55      160.21      167.64     12.53 o 
  -6   2  55       35.25       36.01      6.92 o 
  -5   2  55        4.43       27.12      6.52 o 
  -4   2  55      126.10      136.65      8.91 o 
  -3   2  55       30.60       39.28      5.44 o 
  -2   2  55      388.13      383.49     10.02 o 
  -1   2  55      167.38      206.75     11.72 o 
   0   2  55       77.67       68.14      7.07 o 
   1   2  55       79.07       99.83      8.19 o 
   2   2  55      324.96      326.44     10.54 o 
   3   2  55        2.27       26.42      5.52 o 
   4   2  55        0.48        0.82      4.23 o 
   5   2  55      149.39      169.30     11.96 o 
   6   2  55        1.05        9.36      5.91 o 
  -7   3  55      157.72      127.84     17.49 o 
  -6   3  55      161.18      163.58     12.70 o 
  -5   3  55       26.80       31.16     10.31 o 
  -4   3  55      245.90      253.44     15.57 o 
  -3   3  55        0.20       13.79      5.34 o 
  -2   3  55        6.70       27.15      5.27 o 
  -1   3  55      194.55      206.25     13.54 o 
   0   3  55        0.13       20.12      5.70 o 
   1   3  55        0.01        8.72      8.08 o 
   2   3  55        1.27        6.10      4.54 o 
   3   3  55       58.61       59.88      7.15 o 
   4   3  55        3.23        9.03      5.50 o 
   5   3  55        0.25        6.42      5.93 o 
  -4   4  55       20.98       14.88      7.91 o 
  -3   4  55       88.97       93.18      8.92 o 
  -2   4  55      100.62       86.84      9.10 o 
  -1   4  55       16.29       20.23      7.51 o 
   0   4  55        0.97        0.00      6.15 o 
   1   4  55      165.90      130.95     14.70 o 
   2   4  55      237.10      222.88     13.80 o 
   3   4  55        7.13       26.89     12.63 o 
  -8   0  56      330.03      360.89     33.40 o 
  -7   0  56      702.93      709.81     25.93 o 
  -6   0  56      357.12      316.37     15.83 o 
  -5   0  56      327.19      303.29     14.77 o 
  -4   0  56      150.06      154.58     10.88 o 
  -3   0  56     1881.40     1787.94     38.63 o 
  -2   0  56       19.20       14.12      5.33 o 
  -1   0  56      511.54      528.28     18.12 o 
   0   0  56      107.50      121.24      9.97 o 
   1   0  56      904.88      889.33     45.11 o 
   2   0  56       53.23       49.53      8.22 o 
   3   0  56     1833.08     1914.04     47.36 o 
   4   0  56        4.79        3.88      5.56 o 
   5   0  56     1184.52     1199.82     39.67 o 
   6   0  56       89.96      102.45     11.87 o 
   7   0  56      850.25      877.53     54.37 o 
  -8   1  56       16.62       18.48      6.65 o 
  -7   1  56       42.68       48.61      7.40 o 
  -6   1  56       47.11       48.07      6.91 o 
  -5   1  56       56.74       47.75      5.56 o 
  -4   1  56      176.94      188.71      9.84 o 
  -3   1  56        3.15       17.38      3.69 o 
  -2   1  56      271.36      273.21     10.68 o 
  -1   1  56      202.54      174.80      8.37 o 
   0   1  56      946.12      909.77     17.15 o 
   1   1  56       55.47       40.50      6.44 o 
   2   1  56      391.74      415.05     10.85 o 
   3   1  56      212.58      251.89     11.45 o 
   4   1  56      732.41      698.26     32.33 o 
   5   1  56        8.46       15.35      5.14 o 
   6   1  56      440.97      478.00     14.92 o 
   7   1  56      101.02      109.63      9.28 o 
  -8   2  56       28.15       21.48      7.44 o 
  -7   2  56        0.19       12.25      6.05 o 
  -6   2  56       22.47       30.45      6.52 o 
  -5   2  56       20.86       23.65      6.16 o 
  -4   2  56       11.10       19.96      5.35 o 
  -3   2  56      575.28      575.55     24.21 o 
  -2   2  56      258.42      283.74      9.99 o 
  -1   2  56     1523.13     1492.14     22.51 o 
   0   2  56        0.74       -0.04      3.59 o 
   1   2  56     1339.43     1352.75     26.02 o 
   2   2  56      153.97      191.42      9.95 o 
   3   2  56     1012.12      964.02     19.02 o 
   4   2  56        8.29       14.91      4.89 o 
   5   2  56      153.92      161.94     10.41 o 
   6   2  56      102.92       92.27     11.25 o 
  -6   3  56       10.56       25.96      6.94 o 
  -5   3  56       22.20       22.29      7.42 o 
  -4   3  56       98.36       84.42     10.29 o 
  -3   3  56      123.67      124.94     10.15 o 
  -2   3  56       78.07       79.28      7.38 o 
  -1   3  56       71.82       63.54      7.54 o 
   0   3  56      692.44      674.82     18.72 o 
   1   3  56       69.32       74.84     10.75 o 
   2   3  56      266.70      263.27     32.89 o 
   3   3  56       37.72       42.52      6.22 o 
   4   3  56      206.25      211.46     13.01 o 
   5   3  56      223.48      239.30     13.92 o 
  -4   4  56        8.51        7.46      7.04 o 
  -3   4  56       58.85       45.97      7.42 o 
  -2   4  56        3.93       22.49      6.04 o 
  -1   4  56        6.85       12.59      6.88 o 
   0   4  56       66.23       64.70      9.83 o 
   1   4  56       57.76       74.20     12.18 o 
   2   4  56       36.31       52.40      8.62 o 
   3   4  56       37.06       57.53     15.36 o 
  -8   1  57       31.71       18.69      6.98 o 
  -7   1  57       86.30       74.48      9.98 o 
  -6   1  57      276.64      274.73     14.19 o 
  -5   1  57       20.21       19.81      4.84 o 
  -4   1  57      232.85      239.66     10.88 o 
  -3   1  57       26.55       21.69      4.13 o 
  -2   1  57       13.21       37.68      4.89 o 
  -1   1  57       88.17       94.27      6.79 o 
   0   1  57        1.88       50.06      5.52 o 
   1   1  57        0.68        3.41      4.51 o 
   2   1  57      157.26      170.67      8.42 o 
   3   1  57        3.93       23.32      4.77 o 
   4   1  57       11.69       40.15      5.70 o 
   5   1  57      138.13      121.55      8.63 o 
   6   1  57      103.48      116.60      9.30 o 
   7   1  57       10.43       15.74      6.06 o 
  -7   2  57      148.76      114.27     10.86 o 
  -6   2  57      286.99      309.78     17.34 o 
  -5   2  57      240.18      227.73     18.20 o 
  -4   2  57       37.66       32.09      8.27 o 
  -3   2  57      962.49      969.44     21.73 o 
  -2   2  57       13.17       12.03      3.86 o 
  -1   2  57        6.83       47.38      5.47 o 
   0   2  57        3.19        9.36      4.10 o 
   1   2  57        0.96       48.55      8.67 o 
   2   2  57        0.37       14.45      4.45 o 
   3   2  57       42.46       81.86      7.00 o 
   4   2  57      166.66      163.87     12.03 o 
   5   2  57       78.02       85.85      8.02 o 
   6   2  57        0.31        6.72      6.00 o 
  -6   3  57      201.38      163.90     12.79 o 
  -5   3  57       20.33       21.61      6.32 o 
  -4   3  57      147.84      129.81     12.38 o 
  -3   3  57       87.29      103.31      8.54 o 
  -2   3  57      294.55      280.73     19.60 o 
  -1   3  57        2.20        8.53      4.96 o 
   0   3  57      109.57      119.44     12.22 o 
   1   3  57        2.77       -2.80      5.35 o 
   2   3  57       84.93       95.44     10.72 o 
   3   3  57        0.11        5.56      4.91 o 
   4   3  57       92.25      121.10      9.87 o 
   5   3  57       95.06      115.16     12.00 o 
  -4   4  57       49.07       30.87      8.72 o 
  -3   4  57        1.32        6.78      5.59 o 
  -2   4  57      493.93      463.26     15.81 o 
  -1   4  57      142.66      136.20     13.07 o 
   0   4  57       16.68       16.17      7.42 o 
   1   4  57      170.67      140.00     27.01 o 
   2   4  57       17.29       20.98      7.52 o 
  -8   0  58       21.81       19.66     10.48 o 
  -7   0  58      277.59      277.81     30.43 o 
  -6   0  58       88.99       98.18     10.11 o 
  -5   0  58       43.55       54.26      8.64 o 
  -4   0  58       23.41       29.05      6.00 o 
  -3   0  58        6.09       13.96      5.46 o 
  -2   0  58      391.27      419.28     16.93 o 
  -1   0  58      172.27      250.85     13.91 o 
   0   0  58       16.03       27.35      6.23 o 
   2   0  58       90.77      114.95     19.19 o 
   3   0  58      507.53      479.66     21.22 o 
   4   0  58     1171.35     1136.77     50.45 o 
   5   0  58      333.27      374.09     20.23 o 
   6   0  58       55.04       49.66     11.24 o 
   7   0  58       20.17       24.51      9.74 o 
  -8   1  58        5.56       -1.05      5.53 o 
  -7   1  58       16.48       12.79      5.73 o 
  -6   1  58        0.67       15.11      5.09 o 
  -5   1  58      170.25      172.04     10.03 o 
  -4   1  58      195.72      198.41     10.30 o 
  -3   1  58       25.47       26.69      4.47 o 
  -2   1  58      888.27      872.26     17.79 o 
  -1   1  58      445.14      409.01     11.57 o 
   0   1  58      380.89      391.40     14.05 o 
   1   1  58       73.81       74.90      7.98 o 
   2   1  58      943.73      930.94     18.32 o 
   3   1  58       22.15       17.42      4.52 o 
   4   1  58      579.87      584.37     17.55 o 
   5   1  58        0.05        4.60      4.40 o 
   6   1  58      194.00      197.23     12.95 o 
  -7   2  58        8.99       13.03      6.39 o 
  -6   2  58       14.29       32.77      6.62 o 
  -5   2  58       35.93       46.29      6.93 o 
  -4   2  58        1.53        7.36      4.27 o 
  -3   2  58      114.97      163.19      9.95 o 
  -2   2  58        8.86       11.66      4.16 o 
  -1   2  58      116.61      117.45      7.90 o 
   0   2  58       35.34       33.38      5.22 o 
   1   2  58       53.69       60.83      7.25 o 
   2   2  58       44.54       40.53      5.35 o 
   3   2  58        0.39        6.70      4.53 o 
   4   2  58       29.67       22.87      5.32 o 
   5   2  58      699.42      695.40     17.51 o 
   6   2  58        7.42        9.00      6.23 o 
  -6   3  58        9.14       35.90      7.73 o 
  -5   3  58       10.15        9.51      5.61 o 
  -4   3  58      176.31      160.25     13.81 o 
  -3   3  58      265.99      282.46     12.41 o 
  -2   3  58       25.01       33.76      5.82 o 
  -1   3  58        7.62       13.10      5.25 o 
   0   3  58       60.00       62.77      8.50 o 
   1   3  58       84.20       70.78     10.32 o 
   2   3  58       22.55       28.26      7.65 o 
   3   3  58      214.13      210.99     13.54 o 
   4   3  58      231.28      248.96     24.33 o 
   5   3  58       26.12       24.01      6.73 o 
  -4   4  58        6.02        6.43      6.45 o 
  -3   4  58       26.59       36.58      7.04 o 
  -2   4  58       15.97       26.50      6.86 o 
  -1   4  58       99.54       89.30     17.90 o 
   0   4  58       63.90       46.19     10.44 o 
   1   4  58       10.80       19.32      8.88 o 
   2   4  58       44.13       32.49     12.28 o 
  -8   1  59        4.58        7.90      6.31 o 
  -7   1  59        4.10        1.37      5.37 o 
  -6   1  59        0.13        1.97      4.60 o 
  -5   1  59       19.21       35.02      5.45 o 
  -4   1  59        0.03        6.49      3.88 o 
  -3   1  59      179.60      183.35     12.42 o 
  -2   1  59        0.27       34.78      4.82 o 
  -1   1  59      194.36      214.17      9.44 o 
   0   1  59      431.46      431.98     17.69 o 
   1   1  59      236.16      260.29     19.62 o 
   2   1  59       84.13      133.02      8.53 o 
   3   1  59       27.62       23.59      5.28 o 
   4   1  59       16.75       36.97      5.93 o 
   5   1  59        0.08        1.44      4.49 o 
   6   1  59       18.69       22.47      6.01 o 
  -7   2  59       55.62       53.25      8.55 o 
  -6   2  59        0.33        8.56      5.12 o 
  -5   2  59        4.93       11.91      5.19 o 
  -4   2  59       38.10       33.38      5.98 o 
  -3   2  59      318.90      325.88     14.13 o 
  -2   2  59      117.64       81.24      7.14 o 
  -1   2  59       54.48       58.53      6.30 o 
   0   2  59      122.12      119.95      8.05 o 
   1   2  59      458.98      436.79     14.37 o 
   2   2  59        0.51        3.31      4.57 o 
   3   2  59      169.85      165.34      9.15 o 
   4   2  59       26.96       29.65      5.89 o 
   5   2  59        0.03       27.24      5.91 o 
   6   2  59      115.10      115.62     11.28 o 
  -6   3  59      125.17       82.61      9.82 o 
  -5   3  59      100.16      105.23     10.50 o 
  -4   3  59      207.08      208.11     14.93 o 
  -3   3  59      186.70      177.64     14.20 o 
  -2   3  59       95.05       99.76      8.34 o 
  -1   3  59      186.35      199.24     14.48 o 
   0   3  59      155.16      163.64     12.39 o 
   1   3  59      190.18      166.05     12.70 o 
   2   3  59       84.93       86.11     12.05 o 
   3   3  59       22.37       29.77      6.01 o 
   4   3  59       13.52       24.04      6.79 o 
  -3   4  59      310.00      282.17     15.78 o 
  -2   4  59       21.13       17.13      6.82 o 
  -1   4  59      363.04      350.78     35.87 o 
   0   4  59        0.12       13.14      6.89 o 
   1   4  59        5.93        2.85      8.83 o 
   2   4  59       21.19       24.88      8.75 o 
  -8   0  60       93.15       69.56     14.60 o 
  -7   0  60       25.03       28.43      8.78 o 
  -6   0  60       48.52       36.27      7.53 o 
  -5   0  60        3.60        5.20      5.02 o 
  -4   0  60       16.65        7.07      4.83 o 
  -3   0  60       11.22        4.13      5.28 o 
  -2   0  60      514.04      442.02     17.70 o 
  -1   0  60       67.15       56.28      8.09 o 
   0   0  60      257.78      261.47     13.97 o 
   1   0  60      147.99      187.29     25.13 o 
   2   0  60       54.87       70.29     15.14 o 
   3   0  60      167.92      178.57     14.81 o 
   4   0  60       93.14       85.99     15.58 o 
   5   0  60       23.00       25.24      9.25 o 
   6   0  60      378.98      368.57     19.29 o 
  -8   1  60       12.72        3.11      6.38 o 
  -7   1  60        5.61        6.34      5.69 o 
  -6   1  60        2.06        1.40      4.51 o 
  -5   1  60       90.61       97.50      9.08 o 
  -4   1  60      124.30      124.37      8.78 o 
  -3   1  60       41.51       36.49      5.25 o 
  -2   1  60      136.82      146.11      8.65 o 
  -1   1  60       81.59       98.62      7.15 o 
   0   1  60       21.52       54.19      6.16 o 
   1   1  60       37.29       38.87     10.05 o 
   2   1  60      134.18      128.67      8.76 o 
   3   1  60      234.67      244.53     18.80 o 
   4   1  60       18.75       22.02      5.14 o 
   5   1  60       22.01       33.77      6.06 o 
   6   1  60      143.32      148.70     12.47 o 
  -7   2  60        4.15        4.85      5.80 o 
  -6   2  60       82.09       77.63      9.17 o 
  -5   2  60       39.90       36.28      6.63 o 
  -4   2  60       60.13       58.51      8.59 o 
  -3   2  60      265.97      255.97     16.81 o 
  -2   2  60      127.57      135.05      8.82 o 
  -1   2  60        0.00        3.81      3.98 o 
   0   2  60      129.35      132.79      9.82 o 
   1   2  60      194.23      185.77     10.94 o 
   2   2  60       33.63       31.56      7.43 o 
   3   2  60      315.22      303.44     11.33 o 
   4   2  60        8.81       11.78      4.99 o 
   5   2  60       44.25       50.44      9.32 o 
  -6   3  60       10.26       15.46      7.25 o 
  -5   3  60       78.15       68.60      9.02 o 
  -4   3  60       95.46      114.49     10.31 o 
  -3   3  60        5.29        8.88      4.87 o 
  -2   3  60      151.46      163.58     11.51 o 
  -1   3  60       47.58       66.62      8.03 o 
   0   3  60      197.71      219.06     12.53 o 
   1   3  60       52.78       60.27      8.97 o 
   2   3  60      258.51      232.74     15.08 o 
   3   3  60        0.05        8.89      5.74 o 
   4   3  60        7.12       13.88      6.31 o 
  -3   4  60       55.14       71.56      9.36 o 
  -2   4  60        7.33        6.08      6.32 o 
  -1   4  60       85.85       91.00     11.09 o 
   0   4  60       12.14        8.47      6.85 o 
   1   4  60        2.48        5.65      8.55 o 
  -8   1  61       33.13       29.03      7.83 o 
  -7   1  61       21.17       41.38      7.41 o 
  -6   1  61       23.21       33.45      6.68 o 
  -5   1  61      236.80      239.46     11.63 o 
  -4   1  61      280.24      289.50     12.29 o 
  -3   1  61        6.15       21.44      4.17 o 
  -2   1  61      276.26      273.16     11.06 o 
  -1   1  61       57.93       66.10      6.26 o 
   0   1  61       84.47       78.79      8.35 o 
   1   1  61        2.08        6.96      7.25 o 
   2   1  61      232.74      266.50     10.03 o 
   3   1  61      194.97      212.14     13.16 o 
   4   1  61        0.01        1.25      4.57 o 
   5   1  61      495.23      512.18     15.00 o 
   6   1  61      118.77      127.99      9.84 o 
  -7   2  61        0.47        5.06      6.14 o 
  -6   2  61       49.14       55.38      8.34 o 
  -5   2  61       68.76       73.02      8.27 o 
  -4   2  61       11.48       17.65      5.14 o 
  -3   2  61      175.27      177.63     19.12 o 
  -2   2  61       34.60       40.44      7.67 o 
  -1   2  61        0.21        1.45      3.95 o 
   0   2  61       26.95       30.51      6.84 o 
   1   2  61       21.16       24.93      5.91 o 
   2   2  61      413.41      424.98     17.97 o 
   3   2  61       38.35       46.01      6.04 o 
   4   2  61      169.00      162.22      9.85 o 
   5   2  61       16.02       16.28      5.81 o 
  -6   3  61        6.26        9.51      7.44 o 
  -5   3  61       28.57       23.31      6.91 o 
  -4   3  61        1.52        3.79      5.13 o 
  -3   3  61        0.89        4.26      5.23 o 
  -2   3  61        4.48        7.77      5.11 o 
  -1   3  61      377.27      390.32     15.97 o 
   0   3  61      151.08      167.69     14.13 o 
   1   3  61      121.35      132.88     11.97 o 
   2   3  61      298.12      299.64     16.68 o 
   3   3  61       36.98       35.37      8.46 o 
   4   3  61       38.11       31.73      7.27 o 
  -3   4  61        3.74        4.15      6.41 o 
  -2   4  61      146.38      140.75     11.87 o 
  -1   4  61       42.01       42.84      9.69 o 
   0   4  61      156.63      146.23     13.88 o 
   1   4  61      123.67      106.05     14.21 o 
  -8   0  62      181.74      200.07     22.04 o 
  -7   0  62      121.28       96.17     16.82 o 
  -6   0  62      586.69      558.36     19.85 o 
  -5   0  62        1.41        6.43      5.46 o 
  -4   0  62      637.28      661.06     20.37 o 
  -3   0  62       29.09       30.87      7.32 o 
  -2   0  62      128.16      165.41     12.89 o 
  -1   0  62       52.41       51.57      8.09 o 
   0   0  62       32.37       32.35      6.89 o 
   1   0  62      293.94      294.73     30.38 o 
   2   0  62        4.21        8.14      6.59 o 
   3   0  62      101.09       84.09     11.40 o 
   4   0  62      162.43      170.64     15.96 o 
   5   0  62        8.41       12.92      8.59 o 
   6   0  62        0.97        7.26      9.87 o 
  -8   1  62       11.95       21.38      7.28 o 
  -7   1  62      573.92      581.75     19.54 o 
  -6   1  62       69.35       57.92     10.91 o 
  -5   1  62      355.58      379.24     13.97 o 
  -4   1  62        2.38       14.33      4.35 o 
  -3   1  62     1009.16      990.99     20.54 o 
  -2   1  62        2.00       15.16      4.29 o 
  -1   1  62      279.71      294.27     10.87 o 
   0   1  62       22.06       28.90      6.20 o 
   1   1  62      200.00      158.94     17.15 o 
   2   1  62        3.11       14.16      6.35 o 
   3   1  62      222.55      249.56     14.23 o 
   4   1  62        0.24        8.70      6.07 o 
   5   1  62      150.36      178.30     11.12 o 
   6   1  62        0.12        3.10      5.02 o 
  -7   2  62       65.17       70.07      9.43 o 
  -6   2  62       52.53       37.15      7.33 o 
  -5   2  62       55.52       56.30      7.70 o 
  -4   2  62      254.66      226.74     19.18 o 
  -3   2  62      282.94      310.09     27.42 o 
  -2   2  62      143.01      138.26     10.03 o 
  -1   2  62        8.52        6.17      4.55 o 
   0   2  62      244.53      268.93     14.09 o 
   1   2  62       10.39        9.58      5.71 o 
   2   2  62       39.73       71.99     15.39 o 
   3   2  62       30.33       40.06      6.06 o 
   4   2  62       19.63       40.72      7.46 o 
   5   2  62       26.34       14.93      5.50 o 
  -5   3  62      203.43      216.25     14.17 o 
  -4   3  62       17.63       11.86      5.91 o 
  -3   3  62       32.82       27.16      5.96 o 
  -2   3  62       44.10       36.53      7.84 o 
  -1   3  62      686.29      702.19     25.14 o 
   0   3  62       13.00       12.68      5.76 o 
   1   3  62      146.49      139.52     12.49 o 
   2   3  62       31.27       31.42     12.58 o 
   3   3  62        7.06       16.85      7.66 o 
   4   3  62        1.39        7.02      6.00 o 
  -2   4  62       28.29       47.25      8.72 o 
  -1   4  62       15.37       27.79      8.19 o 
   0   4  62       37.25       31.14      8.45 o 
  -7   1  63       14.64       48.17      7.98 o 
  -6   1  63        9.21       12.48      5.44 o 
  -5   1  63      146.84      179.39     10.69 o 
  -4   1  63      117.41      125.32      9.34 o 
  -3   1  63      113.16      207.54      9.55 o 
  -2   1  63      147.39      131.53      9.11 o 
  -1   1  63      197.61      234.89     10.35 o 
   0   1  63       17.91       24.92      6.00 o 
   1   1  63      314.73      370.27     23.99 o 
   2   1  63      420.26      414.27     25.85 o 
   3   1  63        0.04       14.81      5.12 o 
   4   1  63      204.84      198.15     10.98 o 
   5   1  63       59.96       57.38      7.68 o 
   6   1  63        0.31        0.41      5.49 o 
  -7   2  63        0.07       19.47      6.96 o 
  -6   2  63        1.90       22.03      6.39 o 
  -5   2  63        8.90       14.79      5.41 o 
  -4   2  63       45.68       67.10      7.68 o 
  -3   2  63      219.43      201.81     12.01 o 
  -2   2  63      231.44      254.71     13.81 o 
  -1   2  63        0.83        2.54      4.17 o 
   0   2  63      387.56      386.29     16.39 o 
   1   2  63        0.14       14.32      6.90 o 
   2   2  63      121.91      146.87     15.41 o 
   3   2  63        3.78        4.74      4.60 o 
   4   2  63       20.44       24.28      5.98 o 
   5   2  63       11.12       13.36      5.87 o 
  -5   3  63        3.55       24.06      7.13 o 
  -4   3  63       57.17       45.72     10.64 o 
  -3   3  63        8.87       21.90      5.74 o 
  -2   3  63      152.08      155.55     11.37 o 
  -1   3  63       18.36       43.01      9.27 o 
   0   3  63        9.59       10.52      5.86 o 
   1   3  63       20.56       24.76      7.71 o 
   2   3  63        4.93        5.18      6.84 o 
   3   3  63      138.53      109.28     18.39 o 
  -1   4  63        4.27        4.23      7.20 o 
   0   4  63        4.12       13.13      7.62 o 
  -7   0  64       41.79       58.16     11.04 o 
  -6   0  64       91.11       71.71     10.29 o 
  -5   0  64     1760.11     1724.15     36.41 o 
  -4   0  64       40.88       27.62      6.63 o 
  -3   0  64      842.45      739.97     39.24 o 
  -2   0  64     2556.47     2586.24     50.69 o 
  -1   0  64      586.22      536.52     19.64 o 
   0   0  64     1541.19     1479.40     66.40 o 
   1   0  64       29.07       28.72     13.53 o 
   2   0  64      281.41      188.63     26.28 o 
   3   0  64       38.84       32.58      9.08 o 
   4   0  64        0.06       -3.16      7.27 o 
   5   0  64       10.46       12.25      8.81 o 
   6   0  64      170.07      219.05     19.74 o 
  -7   1  64       92.50       77.87      9.37 o 
  -6   1  64      118.18      122.93     10.94 o 
  -5   1  64      137.75      132.78      9.59 o 
  -4   1  64      223.67      232.33     11.59 o 
  -3   1  64     1089.65     1056.72     19.82 o 
  -2   1  64      305.27      321.32     12.21 o 
  -1   1  64      990.14     1040.69     20.27 o 
   0   1  64      112.53      120.82     10.09 o 
   1   1  64     1038.71      971.71     36.55 o 
   2   1  64      144.66      176.08     18.46 o 
   3   1  64       85.87       86.19     14.18 o 
   4   1  64       89.78       93.53      8.35 o 
   5   1  64       22.12       36.61      6.87 o 
  -7   2  64      288.44      290.69     16.59 o 
  -6   2  64      366.74      359.40     17.22 o 
  -5   2  64       71.21       53.36      8.37 o 
  -4   2  64      342.91      337.75     15.33 o 
  -3   2  64       12.65       21.20      5.57 o 
  -2   2  64      179.95      196.70     16.08 o 
  -1   2  64      239.98      271.16     14.54 o 
   0   2  64      381.96      419.17     16.26 o 
   1   2  64      481.69      441.49     20.08 o 
   2   2  64      224.00      247.81     17.55 o 
   3   2  64       72.82       72.78      6.92 o 
   4   2  64      262.90      253.25     14.17 o 
   5   2  64       10.27        9.85      5.66 o 
  -5   3  64      133.33      135.18     14.74 o 
  -4   3  64       21.85       22.10      6.69 o 
  -3   3  64       71.88       62.56      9.08 o 
  -2   3  64       43.11       59.85      8.01 o 
  -1   3  64       85.47       81.01      7.94 o 
   0   3  64       29.63       22.99      6.43 o 
   1   3  64        0.07        4.21      6.35 o 
   2   3  64        7.80        7.64      6.66 o 
   3   3  64       67.12       85.15     11.12 o 
  -7   1  65        0.01       11.47      6.38 o 
  -6   1  65       84.25       77.85      8.93 o 
  -5   1  65       68.41       83.13      7.88 o 
  -4   1  65        2.90       25.00      5.14 o 
  -3   1  65       14.25       78.02      7.20 o 
  -2   1  65       21.47       33.05      5.34 o 
  -1   1  65        3.32       64.57      7.71 o 
   0   1  65       30.13       28.58      6.53 o 
   1   1  65       69.63      128.06     23.18 o 
   2   1  65       81.62       81.02     14.02 o 
   3   1  65       17.15       22.79      6.14 o 
   4   1  65       74.91       71.75      7.87 o 
   5   1  65       16.93       18.13      6.00 o 
  -6   2  65       14.82       31.37      7.26 o 
  -5   2  65       14.28       20.21      6.10 o 
  -4   2  65        1.01        9.49      5.10 o 
  -3   2  65       39.82       32.55      7.67 o 
  -2   2  65        1.65       21.91      6.24 o 
  -1   2  65        3.19       30.79      6.51 o 
   0   2  65      392.72      455.27     17.13 o 
   1   2  65      162.17      182.58     14.89 o 
   2   2  65       17.84       41.00     15.19 o 
   3   2  65       80.33       76.15      8.33 o 
   4   2  65       66.39       97.34     11.25 o 
   5   2  65        0.36       -0.31      5.26 o 
  -5   3  65        5.33       11.04      6.94 o 
  -4   3  65      154.35      160.70     13.89 o 
  -3   3  65       11.61       12.98      5.34 o 
  -2   3  65        1.22        9.68      5.47 o 
  -1   3  65       38.92       38.79      7.09 o 
   0   3  65       44.42       42.97      7.49 o 
   1   3  65       36.29       37.25      8.21 o 
   2   3  65       65.69       43.94     13.88 o 
   3   3  65       29.70       43.59      9.18 o 
  -7   0  66      228.31      232.89     28.78 o 
  -6   0  66      303.87      323.53     17.36 o 
  -5   0  66      254.41      252.58     15.13 o 
  -4   0  66      767.26      704.28     21.73 o 
  -3   0  66        4.18        7.11      5.60 o 
  -2   0  66      972.85      968.46     28.05 o 
  -1   0  66       13.76       23.05      6.68 o 
   0   0  66       73.26      104.35     21.04 o 
   1   0  66      742.94      731.59     44.28 o 
   2   0  66     1189.63     1238.74     60.67 o 
   3   0  66      974.65      946.49     49.92 o 
   4   0  66      344.34      345.11     27.00 o 
   5   0  66      801.01      865.98     33.43 o 
  -7   1  66        0.71        9.23      6.20 o 
  -6   1  66      197.70      193.75     13.08 o 
  -5   1  66      176.28      163.15     10.71 o 
  -4   1  66      529.91      518.68     16.75 o 
  -3   1  66       41.09       31.06      5.03 o 
  -2   1  66      241.80      251.79     14.67 o 
  -1   1  66      101.71      119.36      9.00 o 
   0   1  66      211.45      202.71     15.20 o 
   1   1  66      313.77      319.15     25.52 o 
   2   1  66      596.69      589.23     28.85 o 
   3   1  66       90.13       68.14      7.85 o 
   4   1  66      242.06      239.56     13.32 o 
   5   1  66       88.78       91.53      8.99 o 
  -6   2  66        3.16       11.83      5.98 o 
  -5   2  66      261.57      261.03     14.69 o 
  -4   2  66       10.58        8.47      4.84 o 
  -3   2  66      489.51      456.85     17.46 o 
  -2   2  66      256.84      253.43     14.81 o 
  -1   2  66      684.15      673.66     23.44 o 
   0   2  66     1210.44     1293.37     35.78 o 
   1   2  66       91.80      102.80     12.44 o 
   2   2  66      401.78      379.54     21.09 o 
   3   2  66       64.10       71.18     16.91 o 
   4   2  66      118.54      131.49     10.26 o 
  -5   3  66       33.93       12.86      7.25 o 
  -4   3  66      149.64      154.26     25.33 o 
  -3   3  66        0.01        2.64      5.43 o 
  -2   3  66      159.99      149.39     11.64 o 
  -1   3  66      399.90      405.80     16.41 o 
   0   3  66       68.46       53.25      8.19 o 
   1   3  66      567.59      556.95     32.25 o 
   2   3  66       49.72       63.54     12.03 o 
   3   3  66      119.60      123.68     13.09 o 
  -7   1  67       11.51       12.48      6.70 o 
  -6   1  67        0.70        7.48      5.47 o 
  -5   1  67       25.56       31.50      6.18 o 
  -4   1  67       65.80      101.56      9.24 o 
  -3   1  67        0.11        1.32      3.48 o 
  -2   1  67       31.36       49.96      6.76 o 
  -1   1  67      273.21      312.19     13.35 o 
   0   1  67       15.82       37.37      8.38 o 
   1   1  67      175.68      216.22     20.20 o 
   2   1  67        1.70       34.06     10.20 o 
   3   1  67       81.52       71.63      7.82 o 
   4   1  67      154.36      180.27     11.82 o 
   5   1  67       40.14       26.41      6.55 o 
  -6   2  67      193.18      191.26     13.91 o 
  -5   2  67      268.64      300.43     15.63 o 
  -4   2  67        1.10        9.43      5.25 o 
  -3   2  67        1.18       32.47      6.11 o 
  -2   2  67        1.92       20.45      6.07 o 
  -1   2  67        7.33       52.80      7.80 o 
   0   2  67       62.17      152.29     13.72 o 
   1   2  67        0.03        8.61      7.11 o 
   2   2  67       62.50       83.90     11.78 o 
   3   2  67      148.57      169.74     16.36 o 
   4   2  67       18.25       18.72      6.34 o 
  -4   3  67       87.84      111.71     13.86 o 
  -3   3  67       11.99       13.82      6.08 o 
  -2   3  67       23.06       23.55      6.60 o 
  -1   3  67        8.28       21.65      6.33 o 
   0   3  67       91.79      104.62     11.33 o 
   1   3  67       41.65       49.68     10.52 o 
   2   3  67      175.49      145.18     17.08 o 
  -7   0  68        4.85       -4.74      6.97 o 
  -6   0  68        0.02        2.54      6.17 o 
  -5   0  68        7.30        9.38      6.03 o 
  -4   0  68       10.93       16.32      5.82 o 
  -3   0  68       82.58       80.40     16.34 o 
  -2   0  68       99.89      113.38     15.85 o 
  -1   0  68     1068.53     1047.61     35.33 o 
   0   0  68        1.41       -1.10     10.86 o 
   1   0  68      657.82      743.97     45.52 o 
   2   0  68     1103.67     1120.86     58.14 o 
   3   0  68       27.07       41.83      9.64 o 
   4   0  68        9.51        9.17      8.09 o 
   5   0  68       33.27       38.13     10.95 o 
  -7   1  68        6.91        7.86      6.29 o 
  -6   1  68       14.45        7.34      6.18 o 
  -5   1  68        0.01        7.62      4.77 o 
  -4   1  68       88.60       85.43      9.04 o 
  -3   1  68       13.18       14.28      4.74 o 
  -2   1  68      174.39      165.25     10.91 o 
  -1   1  68      270.31      273.88     14.32 o 
   0   1  68      532.18      518.99     21.42 o 
   1   1  68      449.16      499.68     26.46 o 
   2   1  68      220.04      191.17     38.25 o 
   3   1  68      122.70      109.59     11.02 o 
   4   1  68      143.97      169.25     12.05 o 
   5   1  68      198.42      212.88     13.50 o 
  -6   2  68        8.45       19.71      6.95 o 
  -5   2  68       17.96       46.29      7.63 o 
  -4   2  68       12.45       14.40      5.59 o 
  -3   2  68       65.40       68.34     10.01 o 
  -2   2  68       56.21       32.28      8.36 o 
  -1   2  68        1.60       10.40      5.45 o 
   0   2  68       46.96       79.82     11.12 o 
   1   2  68       26.07       36.15     11.51 o 
   2   2  68       14.22       18.02      8.28 o 
   3   2  68      507.95      517.21     26.05 o 
   4   2  68       30.69       25.26      6.69 o 
  -4   3  68       70.80       90.71     17.49 o 
  -3   3  68       26.77       11.06      8.90 o 
  -2   3  68       16.11       17.00      6.29 o 
  -1   3  68        0.50        5.06      5.28 o 
   0   3  68       14.37       10.86      6.67 o 
   1   3  68       75.75       92.42     16.14 o 
   2   3  68      299.63      291.56     41.49 o 
  -6   1  69        3.36        5.62      5.62 o 
  -5   1  69       73.87       74.10      8.82 o 
  -4   1  69       87.97       82.25      8.79 o 
  -3   1  69       64.74       44.25      6.20 o 
  -2   1  69      587.43      605.42     27.73 o 
  -1   1  69        9.77       20.51      5.42 o 
   0   1  69      410.07      479.50     27.20 o 
   1   1  69       80.71      103.36     20.34 o 
   2   1  69        8.70       39.65     11.21 o 
   3   1  69        2.58       11.71      8.87 o 
   4   1  69       77.77      101.88     10.53 o 
   5   1  69       66.64       78.37     10.11 o 
  -6   2  69      111.28       97.64     15.90 o 
  -5   2  69        0.13        2.94      5.40 o 
  -4   2  69       76.13       72.05     12.94 o 
  -3   2  69       27.84       18.57      5.97 o 
  -2   2  69       20.93       28.14      6.98 o 
  -1   2  69      195.64      202.67     20.76 o 
   0   2  69        8.52       16.65      7.23 o 
   1   2  69       30.35       39.65     11.77 o 
   2   2  69       27.31       25.16      8.78 o 
   3   2  69       19.91       34.54      9.84 o 
   4   2  69       59.07       82.60      9.67 o 
  -4   3  69      231.33      232.51     21.57 o 
  -3   3  69        5.54        1.88      6.09 o 
  -2   3  69       37.25       45.21      7.81 o 
  -1   3  69       53.88       50.07      9.29 o 
   0   3  69       87.12       74.08     10.50 o 
   1   3  69      360.43      375.29     26.90 o 
   2   3  69      101.21       98.08     51.58 o 
  -7   0  70        7.14        2.56      8.39 o 
  -6   0  70       35.20       33.62      8.56 o 
  -5   0  70        7.65        7.52      6.13 o 
  -4   0  70        0.16        0.92      5.14 o 
  -3   0  70       58.27       47.48      9.13 o 
  -2   0  70       86.92       85.99     19.49 o 
  -1   0  70      228.50      274.30     29.54 o 
   0   0  70       58.45       90.59     21.27 o 
   1   0  70       84.70      101.72     20.76 o 
   2   0  70        5.19        9.57     11.55 o 
   3   0  70      419.78      458.18     41.43 o 
   4   0  70       50.61       44.39     11.00 o 
   5   0  70      189.23      176.12     17.75 o 
  -6   1  70        0.15       13.28      6.20 o 
  -5   1  70      181.67      169.93     11.17 o 
  -4   1  70        9.77       14.72      6.21 o 
  -3   1  70       46.68       42.21      6.24 o 
  -2   1  70      108.07      139.90     12.87 o 
  -1   1  70       80.92       74.28      8.59 o 
   0   1  70        9.63       36.95     16.43 o 
   1   1  70       21.91       45.74     21.59 o 
   2   1  70       80.33       81.82     14.51 o 
   3   1  70       31.59       20.19     16.64 o 
   4   1  70      402.86      434.33     16.42 o 
  -5   2  70        1.01       10.37      5.69 o 
  -4   2  70        0.17        2.50      5.24 o 
  -3   2  70        3.60        0.65      4.77 o 
  -2   2  70        1.70       15.27      6.17 o 
  -1   2  70        2.87        7.92      5.64 o 
   0   2  70       18.78       11.50      7.10 o 
   1   2  70      153.65      103.60     15.89 o 
   2   2  70       36.84       30.35      9.53 o 
   3   2  70       55.40       35.71     10.10 o 
  -3   3  70        6.99        4.32      6.35 o 
  -2   3  70       73.40       46.85      8.81 o 
  -1   3  70        0.70        5.78      6.62 o 
   0   3  70        2.70       14.61      7.45 o 
   1   3  70       35.39       50.63     13.65 o 
  -6   1  71      220.17      203.75     13.99 o 
  -5   1  71        2.44       23.66      5.69 o 
  -4   1  71       72.39       46.15      6.86 o 
  -3   1  71        1.00        0.47      4.10 o 
  -2   1  71        0.12       13.61      5.19 o 
  -1   1  71        2.80        8.54      4.82 o 
   0   1  71      572.11      618.72     30.06 o 
   1   1  71      374.58      419.81     27.44 o 
   2   1  71      117.39      104.29     26.81 o 
   3   1  71      215.49      189.16     21.26 o 
   4   1  71       97.94      114.53     10.17 o 
  -5   2  71      193.85      175.90     15.03 o 
  -4   2  71       19.42       18.95      6.36 o 
  -3   2  71        0.02        1.76      5.30 o 
  -2   2  71        9.27       15.72      6.60 o 
  -1   2  71       17.05       26.04      8.51 o 
   0   2  71       78.18       41.70     12.85 o 
   1   2  71      141.59      180.53     19.86 o 
   2   2  71      188.38      174.22     26.40 o 
   3   2  71      143.69      111.59     14.23 o 
  -3   3  71      123.83      123.11     12.64 o 
  -2   3  71      112.70       77.23     10.33 o 
  -1   3  71      200.88      153.40     16.09 o 
   0   3  71      195.15      197.21     24.60 o 
   1   3  71       29.13       27.33     16.11 o 
  -6   0  72      224.10      226.41     15.96 o 
  -5   0  72       51.85       27.53      7.57 o 
  -4   0  72      336.86      338.52     28.59 o 
  -3   0  72        3.24        6.88      6.53 o 
  -2   0  72       55.12       47.85      8.93 o 
  -1   0  72      540.22      559.94     46.51 o 
   0   0  72      470.50      500.29     37.88 o 
   1   0  72      211.63      147.34     25.87 o 
   2   0  72      250.64      207.73     29.83 o 
   3   0  72        3.87       16.34     13.53 o 
   4   0  72       66.12       65.99     12.20 o 
  -6   1  72      126.45      147.09     12.36 o 
  -5   1  72      255.68      276.96     13.72 o 
  -4   1  72       11.26       12.34      5.15 o 
  -3   1  72       21.47       22.34      5.29 o 
  -2   1  72        2.35        1.65      4.44 o 
  -1   1  72        9.84       11.14      5.20 o 
   0   1  72      268.33      304.88     23.90 o 
   1   1  72       22.80       31.34     10.43 o 
   2   1  72      122.47      138.32     18.52 o 
   3   1  72       82.58       87.24     15.49 o 
   4   1  72       52.95       39.35     10.04 o 
  -5   2  72       10.68       19.97      6.80 o 
  -4   2  72      257.68      235.67     19.25 o 
  -3   2  72       15.93       13.12      5.72 o 
  -2   2  72      157.10      164.30     13.17 o 
  -1   2  72      216.80      261.35     18.75 o 
   0   2  72      192.32      219.91     17.22 o 
   1   2  72        1.98       12.34      9.46 o 
   2   2  72        7.66       11.51     11.37 o 
   3   2  72        0.12       17.86      8.95 o 
  -2   3  72       72.68       67.34     10.23 o 
  -1   3  72        6.95       15.31      8.46 o 
   0   3  72       89.66       82.77     10.78 o 
  -6   1  73       78.53       82.42     10.69 o 
  -5   1  73       97.90      156.01     13.81 o 
  -4   1  73       40.06       38.88      6.62 o 
  -3   1  73      119.43      110.86      9.69 o 
  -2   1  73       87.02       89.46      8.93 o 
  -1   1  73        0.58       24.38      6.66 o 
   0   1  73       20.32       44.59     11.59 o 
   1   1  73       12.70       15.67      9.86 o 
   2   1  73      146.00       93.18     16.80 o 
   3   1  73       75.31       64.87     14.25 o 
   4   1  73        8.76        6.80      9.25 o 
  -5   2  73        1.29       17.98      6.99 o 
  -4   2  73      142.04      118.09     11.06 o 
  -3   2  73      147.11      119.93     12.37 o 
  -2   2  73      108.55      107.42     12.64 o 
  -1   2  73      240.02      241.35     25.98 o 
   0   2  73      588.32      597.59     30.28 o 
   1   2  73       11.11       17.03     10.48 o 
   2   2  73        0.12        9.01      9.89 o 
   3   2  73       31.80       25.60     11.86 o 
  -1   3  73      129.34      145.46     15.80 o 
  -6   0  74       83.27       73.80     11.08 o 
  -5   0  74      170.66      198.40     15.42 o 
  -4   0  74     1836.30     1824.43     38.96 o 
  -3   0  74        1.25        7.27      6.69 o 
  -2   0  74      638.31      606.38     26.31 o 
  -1   0  74      132.49      129.43     20.50 o 
   0   0  74       51.70       64.03     18.55 o 
   1   0  74      387.24      416.11     39.95 o 
   2   0  74       51.43       66.42     19.61 o 
   3   0  74        1.74       -5.34     11.00 o 
   4   0  74       15.48       26.60     15.33 o 
  -5   1  74      517.55      541.92     17.37 o 
  -4   1  74        0.06        1.52      4.66 o 
  -3   1  74      254.37      281.93     13.84 o 
  -2   1  74       81.19       75.89      8.24 o 
  -1   1  74      813.99      767.06     23.09 o 
   0   1  74        4.13        9.81      8.76 o 
   1   1  74        0.33       11.13      8.70 o 
   2   1  74      140.23      128.78     17.91 o 
   3   1  74        3.67       10.64      9.40 o 
  -4   2  74       98.69      118.84     11.25 o 
  -3   2  74       10.80       26.69      7.45 o 
  -2   2  74      168.59      186.52     17.54 o 
  -1   2  74       13.88       25.87      8.84 o 
   0   2  74       81.41      117.97     28.88 o 
   1   2  74        0.55       12.30      9.41 o 
   2   2  74      429.47      435.45     29.86 o 
  -5   1  75       61.96      106.11     10.01 o 
  -4   1  75        0.58        7.60      5.12 o 
  -3   1  75        0.03       31.64      6.02 o 
  -2   1  75        1.51       15.38      5.09 o 
  -1   1  75        9.12       71.94      9.03 o 
   0   1  75       33.33       51.59     12.44 o 
   1   1  75      213.10      270.25     24.23 o 
   2   1  75       18.03       20.12     10.07 o 
   3   1  75       90.66       74.12     15.16 o 
  -4   2  75        5.54       15.34      6.15 o 
  -3   2  75        8.89       12.23      6.71 o 
  -2   2  75      196.29      223.23     19.92 o 
  -1   2  75        0.99        2.71      7.08 o 
   0   2  75        2.20       23.20      8.58 o 
   1   2  75        0.16        1.97      9.00 o 
   2   2  75      119.29      151.33     29.76 o 
  -5   0  76       56.86       39.57      8.86 o 
  -4   0  76      389.13      398.38     19.22 o 
  -3   0  76       12.85       10.92      7.23 o 
  -2   0  76        3.77       22.69      8.00 o 
  -1   0  76       91.29       56.29     17.77 o 
   0   0  76      370.14      377.26     38.30 o 
   1   0  76      130.43      130.63     26.24 o 
   2   0  76      165.82      153.60     28.77 o 
   3   0  76       44.71       43.68     18.55 o 
  -5   1  76      325.37      382.76     21.04 o 
  -4   1  76       34.60       35.61      6.89 o 
  -3   1  76      445.50      462.46     16.55 o 
  -2   1  76      311.08      338.12     14.16 o 
  -1   1  76       74.42       76.06     11.84 o 
   0   1  76      132.83      158.36     19.66 o 
   1   1  76      179.04      170.54     20.45 o 
   2   1  76        5.72       11.58      9.90 o 
   3   1  76      220.37      210.54     24.42 o 
  -4   2  76      187.49      197.89     13.99 o 
  -3   2  76      113.02      112.81     12.36 o 
  -2   2  76      236.83      226.42     19.81 o 
  -1   2  76        5.90       -3.68      7.94 o 
   0   2  76      284.30      255.26     19.14 o 
   1   2  76        2.67        0.03      8.82 o 
  -5   1  77       31.40       50.88      7.69 o 
  -4   1  77        2.52        6.99      5.38 o 
  -3   1  77      170.51      196.33     11.86 o 
  -2   1  77        8.48       29.50      5.92 o 
  -1   1  77        5.82       19.47      7.97 o 
   0   1  77       64.48       38.71     12.47 o 
   1   1  77       13.31       19.75     10.08 o 
   2   1  77      127.74      115.55     18.20 o 
  -3   2  77        8.70       20.78      7.33 o 
  -2   2  77       52.54       77.46     21.00 o 
  -1   2  77      111.69      105.15     16.18 o 
   0   2  77        0.02       18.94      8.72 o 
   1   2  77       94.71      102.45     17.00 o 
  -5   0  78       28.85       24.23      8.42 o 
  -4   0  78      133.53      135.95     12.93 o 
  -3   0  78      143.27      162.29     25.44 o 
  -2   0  78      616.11      618.56     29.71 o 
  -1   0  78      824.40      874.79     52.80 o 
   0   0  78      133.42      156.04     27.34 o 
   1   0  78       97.50       52.84     19.93 o 
   2   0  78       10.39       19.42     14.73 o 
  -4   1  78        1.82        4.98      5.06 o 
  -3   1  78      331.16      389.20     15.64 o 
  -2   1  78       33.89       37.01      6.43 o 
  -1   1  78      221.91      209.66     21.81 o 
   0   1  78       57.12       71.06     19.65 o 
   1   1  78       50.45       38.45     12.32 o 
   2   1  78       42.44       33.30     24.83 o 
  -2   2  78      103.95      115.49     12.20 o 
  -1   2  78      174.96      181.94     17.03 o 
   0   2  78        0.15        9.24      8.13 o 
  -4   1  79      224.25      235.32     13.39 o 
  -3   1  79      145.59      159.58     11.28 o 
  -2   1  79      163.92      155.64     10.88 o 
  -1   1  79      273.08      310.61     25.37 o 
   0   1  79        4.34       15.74     10.12 o 
   1   1  79        8.18        3.02      8.81 o 
   2   1  79       79.26       89.90     33.51 o 
  -2   2  79        1.15        7.60      6.55 o 
  -1   2  79        3.67       19.45      8.73 o 
  -4   0  80       57.81       47.49      9.38 o 
  -3   0  80        0.24       -2.73      6.31 o 
  -2   0  80      101.53       90.73     15.08 o 
  -1   0  80        0.17       31.67     15.60 o 
   0   0  80       54.27       62.09     21.54 o 
   1   0  80     1046.45     1158.60     64.30 o 
   2   0  80      130.73       59.98     21.27 o 
  -3   1  80        0.61       12.60      5.74 o 
  -2   1  80       11.35       20.73      5.89 o 
  -1   1  80      131.41      172.81     20.65 o 
   0   1  80      178.80      136.17     19.28 o 
   1   1  80       10.81       15.64     22.19 o 
  -3   1  81       19.82       10.73      6.29 o 
  -2   1  81       61.53       56.03      7.54 o 
  -1   1  81      140.35      130.65     18.61 o 
   0   1  81      174.01      225.61     23.37 o 
   1   1  81        1.59       -4.95      8.41 o 
  -3   0  82        8.37        0.31      6.70 o 
  -2   0  82      549.25      576.61     28.91 o 
  -1   0  82      257.38      304.94     36.18 o 
   0   0  82      139.30      136.94     27.34 o 
   1   0  82        2.97       38.34     18.00 o 
  -2   1  82       45.49       36.89      6.82 o 
  -1   1  82       10.29       24.88     11.30 o 
   0   1  82        9.26       23.04     12.77 o 
                                                 
